# Supplementary material for: Whole Genome DNA and RNA Sequencing of Whole Blood Elucidates the Genetic Architecture of Gene Expression Underlying a Wide Range of Diseases
Source: Res Sq. 2022 May 31:rs.3.rs-1598646. Preprint. [Version 1] doi: 10.21203/rs.3.rs-1598646/v1 (PMC9164515; doi:10.21203/rs.3.rs-1598646/v1)
Supplement: Supplement 2 [file 5-12-22-eQTL_Supplemental_tables_ScientificReport.xlsx]

## Sheet: Suppl Table 1
Supplemental Table 1. Top cis-eQTLs (one eQTL variant per eGene)
Tx_Gene	com	SNP	SNP_Chr	SNP_Pos	MAF	N	Tx	Tx_Chr	Tx_Start	Is_Cis	RSq	Fx	T	log10P	chr	pos	A1	A2	rs	seq1	mins	gene_type
A1BG	A1BG-31.6520380397641	chr19:58347686:A:G:rs773174332	19	58347686	0.392067	2622	ENSG00000121410.11	19	58345178	1	0.0527599	0.344307	12.0131	-31.652	chr19	58347686	A	G	rs773174332	11041	11041	protein_coding
A1BG-AS1	A1BG-AS1-116.155964175571	chr19:58343234:G:A:rs1265954	19	58343234	0.0448131	2622	ENSG00000268895.5	19	58347751	1	0.184702	2.11452	24.2276	-116.156	chr19	58343234	G	A	rs1265954	4482	4482	antisense
A2M	A2M-13.2861009918395	chr12:9115989:T:C:rs226379	12	9115989	0.32151	2622	ENSG00000175899.14	12	9067664	1	0.0216393	-0.0420858	-7.57017	-13.2861	chr12	9115989	T	C	rs226379	16495	16495	protein_coding
A2M-AS1	A2M-AS1-61.893545577087	chr12:9020641:G:A:rs12322917	12	9020641	0.358124	2622	ENSG00000245105.3	12	9065177	1	0.102163	-0.158908	-17.1704	-61.8935	chr12	9020641	G	A	rs12322917	7402	7402	antisense
A2MP1	A2MP1-10.1749878764022	chr12:9414840:T:C:rs142512936	12	9414840	0.0102975	2622	ENSG00000256069.7	12	9228533	1	0.0163159	0.00327267	6.55559	-10.175	chr12	9414840	T	C	rs142512936	17988	17988	transcribed_unprocessed_pseudogene
A3GALT2	A3GALT2-193.095162192852	chr1:33324895:G:A:rs11554674	1	33324895	0.237414	2622	ENSG00000184389.9	1	33306766	1	0.289147	0.0866092	32.464	-193.095	chr1	33324895	G	A	rs11554674	2686	2686	protein_coding
A4GALT	A4GALT-379.522420745258	chr22:42718126:A:G:rs28992176	22	42718126	0.116705	2622	ENSG00000128274.17	22	42692121	1	0.490584	0.409459	49.9521	-379.522	chr22	42718126	A	G	rs28992176	1087	1087	protein_coding
AACS	AACS-41.2809781453975	chr12:125136872:C:G:rs200840579	12	125136872	0.00419527	2622	ENSG00000081760.17	12	125065434	1	0.0687545	3.83096	13.831	-41.281	chr12	125136872	C	G	rs200840579	9515	9515	protein_coding
AAGAB	AAGAB-12.6413433240528	chr15:67158555:A:G:rs7173698	15	67158555	0.304729	2622	ENSG00000103591.12	15	67201033	1	0.0205362	-0.53699	-7.37055	-12.6413	chr15	67158555	A	G	rs7173698	16813	16813	protein_coding
AAMDC	AAMDC-16.6495755843483	chr11:77737493:A:C:rs7946078	11	77737493	0.0829519	2622	ENSG00000087884.14	11	77821109	1	0.0273871	-0.201543	-8.54154	-16.6496	chr11	77737493	A	C	rs7946078	15131	15131	protein_coding
AAR2	AAR2-98.4693060825989	chr20:36255034:G:A:rs116964908	20	36255034	0.0362319	2622	ENSG00000131043.12	20	36236459	1	0.158643	-4.35412	-22.1031	-98.4693	chr20	36255034	G	A	rs116964908	5241	5241	protein_coding
AARS2	AARS2-18.8107639127342	chr6:44311572:C:T:rs41282672	6	44311572	0.251335	2622	ENSG00000124608.5	6	44298731	1	0.0310716	-0.51371	-9.11527	-18.8108	chr6	44311572	C	T	rs41282672	14388	14388	protein_coding
AASDH	AASDH-127.878867176649	chr4:56348200:T:G:rs13124696	4	56348200	0.487605	2622	ENSG00000157426.14	4	56338287	1	0.201537	-0.709217	-25.5731	-127.879	chr4	56348200	T	G	rs13124696	3964	3964	protein_coding
AASS	AASS-79.8366766486863	chr7:122144387:G:A:rs61298298	7	122144387	0.083524	2622	ENSG00000008311.15	7	122073549	1	0.130314	-0.527101	-19.7037	-79.8367	chr7	122144387	G	A	rs61298298	6122	6122	protein_coding
AATBC	AATBC-32.7310177072189	chr21:43813437:G:C:rs2838393	21	43813437	0.180969	2622	ENSG00000215458.8	21	43805758	1	0.0545642	-1.92465	-12.2285	-32.731	chr21	43813437	G	C	rs2838393	10853	10853	antisense
AATK	AATK-251.865120827076	chr17:81149334:C:T:rs4969406	17	81149334	0.440694	2622	ENSG00000181409.13	17	81117295	1	0.35994	-21.2821	-38.1714	-251.865	chr17	81149334	C	T	rs4969406	1967	1967	protein_coding
ABAT	ABAT-241.402477735989	chr16:8730686:G:C:rs4984998	16	8730686	0.471777	2622	ENSG00000183044.12	16	8674596	1	0.347867	-4.52902	-37.1768	-241.402	chr16	8730686	G	C	rs4984998	2118	2118	protein_coding
ABCA10	ABCA10-10.0226339703628	chr17:69156752:CAAAT:C:rs10605889	17	69156752	0.303966	2622	ENSG00000154263.17	17	69147214	1	0.0160553	-0.0380062	-6.50216	-10.0226	chr17	69156752	CAAAT	C	rs10605889	18069	18069	protein_coding
ABCA11P	ABCA11P-35.2556752621231	chr4:474107:G:C:rs73072110	4	474107	0.0389016	2622	ENSG00000251595.7	4	425435	1	0.0587742	-0.483778	-12.7198	-35.2557	chr4	474107	G	C	rs73072110	10433	10433	transcribed_processed_pseudogene
ABCA2	ABCA2-30.4136489698096	chr9:137028813:A:G:rs4880189	9	137028813	0.263539	2622	ENSG00000107331.17	9	137007234	1	0.0506855	6.93573	11.7617	-30.4136	chr9	137028813	A	G	rs4880189	11285	11285	protein_coding
ABCA3	ABCA3-16.1025663643122	chr16:2322027:G:A:rs45579535	16	2322027	0.029939	2622	ENSG00000167972.14	16	2275881	1	0.0264533	0.915041	8.39064	-16.1026	chr16	2322027	G	A	rs45579535	15354	15354	protein_coding
ABCA4	ABCA4-32.8637485304327	chr1:94037641:A:C:rs1889548	1	94037641	0.306445	2622	ENSG00000198691.13	1	93992834	1	0.0547859	-0.010089	-12.2547	-32.8637	chr1	94037641	A	C	rs1889548	10828	10828	protein_coding
ABCA5	ABCA5-10.9390218881456	chr17:69327145:G:GCCGCGCGCAC:rs75798744	17	69327145	0.133867	2622	ENSG00000154265.16	17	69244311	1	0.0176232	0.616435	6.81768	-10.939	chr17	69327145	G	GCCGCGCGCAC	rs75798744	17609	17609	protein_coding
ABCA7	ABCA7-398.493727883663	chr19:1038290:A:C:rs3087680	19	1038290	0.110412	2622	ENSG00000064687.12	19	1040101	1	0.507598	-104.6	-51.6813	-398.494	chr19	1038290	A	C	rs3087680	993	993	protein_coding
ABCB11	ABCB11-66.4145581137486	chr2:169107822:T:C:rs736020	2	169107822	0.496949	2622	ENSG00000073734.9	2	168915498	1	0.109337	0.0339992	17.8345	-66.4146	chr2	169107822	T	C	rs736020	7056	7056	protein_coding
ABCB4	ABCB4-16.0835983238771	chr7:87502441:TA:T:rs199993454	7	87502441	0.141876	2622	ENSG00000005471.17	7	87401697	1	0.0264209	-0.256816	-8.38536	-16.0836	chr7	87502441	TA	T	rs199993454	15364	15364	protein_coding
ABCB7	ABCB7-19.1299299985252	chrX:75155637:G:A:rs141396280	X	75155637	0.0543478	2622	ENSG00000131269.17	X	75051048	1	0.031615	0.600819	9.19722	-19.1299	chrX	75155637	G	A	rs141396280	14307	14307	protein_coding
ABCB9	ABCB9-75.1306861787218	chr12:122979732:T:C:rs3759115	12	122979732	0.289092	2622	ENSG00000150967.18	12	122920951	1	0.123014	-0.400348	-19.064	-75.1307	chr12	122979732	T	C	rs3759115	6472	6472	protein_coding
ABCC1	ABCC1-55.2971374189984	chr16:15949317:C:G:rs504348	16	15949317	0.175439	2622	ENSG00000103222.19	16	15949577	1	0.0915959	2.74884	16.1634	-55.2971	chr16	15949317	C	G	rs504348	7935	7935	protein_coding
ABCC13	ABCC13-30.3526462785961	chr21:14280981:G:C:rs724182	21	14280981	0.259535	2622	ENSG00000243064.8	21	14236206	1	0.0505832	-0.410582	-11.7492	-30.3526	chr21	14280981	G	C	rs724182	11293	11293	transcribed_unprocessed_pseudogene
ABCC2	ABCC2-44.6658430858459	chr10:99798989:G:T:rs2756109	10	99798989	0.414188	2622	ENSG00000023839.11	10	99782640	1	0.0743189	-0.246722	-14.4229	-44.6658	chr10	99798989	G	T	rs2756109	9054	9054	protein_coding
ABCC3	ABCC3-140.008963786813	chr17:50679576:C:T:rs3785912	17	50679576	0.361175	2622	ENSG00000108846.16	17	50634777	1	0.218599	-3.74567	-26.9228	-140.009	chr17	50679576	C	T	rs3785912	3652	3652	protein_coding
ABCC4	ABCC4-93.4774639935549	chr13:95247353:A:G:rs4148436	13	95247353	0.378337	2622	ENSG00000125257.15	13	95019835	1	0.151143	0.694711	21.4788	-93.4775	chr13	95247353	A	G	rs4148436	5419	5419	protein_coding
ABCC5	ABCC5-260.748550247034	chr3:184025859:A:G:rs9874537	3	184025859	0.483219	2622	ENSG00000114770.17	3	183919934	1	0.370017	-8.71057	-39.0104	-260.749	chr3	184025859	A	G	rs9874537	1889	1889	protein_coding
ABCC6	ABCC6-107.05277404119	chr16:16212335:G:T:rs62030357	16	16212335	0.202136	2622	ENSG00000091262.15	16	16148928	1	0.17139	-0.702414	-23.15	-107.053	chr16	16212335	G	T	rs62030357	4922	4922	protein_coding
ABCD1	ABCD1-16.8639600312662	chrX:153724012:T:TTG:rs199815952	X	153724012	0.125286	2622	ENSG00000101986.12	X	153724856	1	0.0277529	-1.19619	-8.60002	-16.864	chrX	153724012	T	TTG	rs199815952	15053	15053	protein_coding
ABCD2	ABCD2-10.3346899084822	chr12:39594713:T:C:rs7307784	12	39594713	0.177536	2622	ENSG00000173208.4	12	39550033	1	0.0165891	-0.281374	-6.61117	-10.3347	chr12	39594713	T	C	rs7307784	17905	17905	protein_coding
ABCD3	ABCD3-29.2381936307455	chr1:94524023:G:A:rs698950	1	94524023	0.496949	2622	ENSG00000117528.13	1	94418389	1	0.0487129	0.570542	11.5186	-29.2382	chr1	94524023	G	A	rs698950	11536	11536	protein_coding
ABCD4	ABCD4-25.3624881582923	chr14:74307024:A:G:rs12879227	14	74307024	0.481693	2622	ENSG00000119688.21	14	74285269	1	0.0421849	0.659167	10.6825	-25.3625	chr14	74307024	A	G	rs12879227	12431	12431	protein_coding
ABCF1	ABCF1-18.0277569243869	chr6:30593543:ATT:A:rs1491151484	6	30593543	0.0127765	2622	ENSG00000204574.13	6	30571393	1	0.0297376	5.56114	8.91132	-18.0278	chr6	30593543	ATT	A	rs1491151484	14675	14675	protein_coding
ABCF2	ABCF2-89.0939877296349	chr7:151217750:A:AC:rs5888431	7	151217750	0.314455	2622	ENSG00000033050.9	7	151211484	1	0.144503	-2.00313	-20.92	-89.094	chr7	151217750	A	AC	rs5888431	5588	5588	protein_coding
ABCF2	ABCF2-89.0939877296349	chr7:151217750:A:AC:rs5888431	7	151217750	0.314455	2622	ENSG00000033050.9	7	151211484	1	0.144503	-2.00313	-20.92	-89.094	chr7	151217750	A	AC	rs5888431	5588	5588	protein_coding
ABCF3	ABCF3-17.7421224705447	chr3:184157631:C:T:rs71318356	3	184157631	0.0194508	2622	ENSG00000161204.11	3	184186023	1	0.0292507	3.34511	8.83585	-17.7421	chr3	184157631	C	T	rs71318356	14773	14773	protein_coding
ABCG1	ABCG1-9.75080844464166	chr21:42287908:C:T:rs56140811	21	42287908	0.0329901	2622	ENSG00000160179.18	21	42199689	1	0.0155904	4.59795	6.40581	-9.75081	chr21	42287908	C	T	rs56140811	18232	18232	protein_coding
ABCG2	ABCG2-214.219214310114	chr4:88229026:C:G:rs62308057	4	88229026	0.153318	2622	ENSG00000118777.12	4	88090150	1	0.31544	0.429372	34.553	-214.219	chr4	88229026	C	G	rs62308057	2391	2391	protein_coding
ABHD10	ABHD10-54.7276233674552	chr3:111978760:G:A:rs9288932	3	111978760	0.224066	2622	ENSG00000144827.9	3	111979010	1	0.0906781	-0.9245	-16.0741	-54.7276	chr3	111978760	G	A	rs9288932	7993	7993	protein_coding
ABHD11	ABHD11-240.656512970836	chr7:73734972:G:A:rs13233747	7	73734972	0.368421	2622	ENSG00000106077.18	7	73736094	1	0.346998	-1.28094	-37.1056	-240.657	chr7	73734972	G	A	rs13233747	2130	2130	protein_coding
ABHD11-AS1	ABHD11-AS1-123.961872601244	chr7:73734972:G:A:rs13233747	7	73734972	0.368421	2622	ENSG00000225969.2	7	73735038	1	0.19595	-0.066481	-25.1284	-123.962	chr7	73734972	G	A	rs13233747	4073	4073	transcribed_unitary_pseudogene
ABHD12	ABHD12-37.6769824075735	chr20:25352391:C:T:rs1962310	20	25352391	0.223112	2622	ENSG00000100997.19	20	25294743	1	0.0627963	0.736957	13.176	-37.677	chr20	25352391	C	T	rs1962310	10099	10099	protein_coding
ABHD14A	ABHD14A-16.502416566677	chr3:51972037:G:C:rs111772003	3	51972037	0.0394737	2622	ENSG00000248487.9	3	51971426	1	0.0271359	-0.862834	-8.50119	-16.5024	chr3	51972037	G	C	rs111772003	15202	15202	protein_coding
ABHD14B	ABHD14B-36.7155972209378	chr3:51970081:C:CG:rs373373105	3	51970081	0.00896262	2622	ENSG00000114779.19	3	51968510	1	0.0612012	-12.1621	-12.9965	-36.7156	chr3	51970081	C	CG	rs373373105	10226	10226	protein_coding
ABHD15	ABHD15-101.430160847902	chr17:29570113:C:T:rs62070807	17	29570113	0.317696	2622	ENSG00000168792.5	17	29560547	1	0.163061	-1.47294	-22.4679	-101.43	chr17	29570113	C	T	rs62070807	5104	5104	protein_coding
ABHD16A	ABHD16A-14.4977768939151	chr6:31639036:A:G:rs115247800	6	31639036	0.0190694	2622	ENSG00000204427.12	6	31686955	1	0.0237114	4.01832	7.93274	-14.4978	chr6	31639036	A	G	rs115247800	15959	15959	protein_coding
ABHD17AP5	ABHD17AP5-97.4732915797405	chr22:22118724:T:G:rs2282671	22	22118724	0.258391	2622	ENSG00000263366.2	22	22114844	1	0.157152	-0.137222	-21.9795	-97.4733	chr22	22118724	T	G	rs2282671	5275	5275	processed_pseudogene
ABHD17AP6	ABHD17AP6-12.1448231784722	chr17:20847978:T:C:rs28538692	17	20847978	0.395118	2622	ENSG00000226981.2	17	20814620	1	0.0196866	0.0339521	7.21335	-12.1448	chr17	20847978	T	C	rs28538692	17027	17027	unprocessed_pseudogene
ABHD17C	ABHD17C-77.1506958155424	chr15:80701922:C:A:rs7164776	15	80701922	0.0602593	2622	ENSG00000136379.12	15	80679684	1	0.126154	0.504663	19.3405	-77.1507	chr15	80701922	C	A	rs7164776	6244	6244	protein_coding
ABHD2	ABHD2-49.3279112761546	chr15:89129048:A:G:rs77972530	15	89129048	0.0469108	2622	ENSG00000140526.18	15	89087459	1	0.0819327	-33.816	-15.2064	-49.3279	chr15	89129048	A	G	rs77972530	8540	8540	protein_coding
ABHD3	ABHD3-14.4276578732586	chr18:21704777:C:T:rs536722047	18	21704777	0.00591152	2622	ENSG00000158201.10	18	21650901	1	0.0235915	9.00548	7.91218	-14.4277	chr18	21704777	C	T	rs536722047	16000	16000	protein_coding
ABHD4	ABHD4-18.3189985915439	chr14:22610494:T:C:rs1242932	14	22610494	0.434783	2622	ENSG00000100439.10	14	22598237	1	0.0302339	1.44509	8.98768	-18.319	chr14	22610494	T	C	rs1242932	14579	14579	protein_coding
ABHD6	ABHD6-15.2164359462465	chr3:58236572:T:C:rs12638053	3	58236572	0.237033	2622	ENSG00000163686.14	3	58237506	1	0.0249397	0.236052	8.14073	-15.2164	chr3	58236572	T	C	rs12638053	15678	15678	protein_coding
ABHD8	ABHD8-34.4849216434144	chr19:17312564:G:T:rs7249329	19	17312564	0.26373	2622	ENSG00000127220.6	19	17292131	1	0.0574907	0.753172	12.5716	-34.4849	chr19	17312564	G	T	rs7249329	10574	10574	protein_coding
ABL2	ABL2-56.3285413838486	chr1:179202038:C:G:rs72709483	1	179202038	0.102784	2622	ENSG00000143322.20	1	179099330	1	0.0932558	1.00949	16.3241	-56.3285	chr1	179202038	C	G	rs72709483	7816	7816	protein_coding
ABLIM2	ABLIM2-13.161171779129	chr4:8167041:A:G:rs28529336	4	8167041	0.147788	2622	ENSG00000163995.20	4	7965310	1	0.0214256	-0.0888472	-7.53187	-13.1612	chr4	8167041	A	G	rs28529336	16551	16551	protein_coding
ABO	ABO-860.063138910965	chr9:133251979:C:T:rs12216891	9	133251979	0.0734172	2622	ENSG00000175164.15	9	133250401	1	0.785024	6.38484	97.2703	-860.063	chr9	133251979	C	T	rs12216891	83	83	protein_coding
ABR	ABR-26.4712935807794	chr17:1109558:A:G:rs141581258	17	1109558	0.171815	2622	ENSG00000159842.15	17	1003518	1	0.0440562	4.87361	10.9275	-26.4713	chr17	1109558	A	G	rs141581258	12161	12161	protein_coding
ABRACL	ABRACL-107.834779851975	chr6:139029045:G:A:rs12196247	6	139029045	0.301106	2622	ENSG00000146386.8	6	139028745	1	0.172541	-2.37097	-23.2438	-107.835	chr6	139029045	G	A	rs12196247	4886	4886	protein_coding
ABRAXAS1	ABRAXAS1-19.6863833025952	chr4:83491602:C:T:rs10027007	4	83491602	0.491609	2622	ENSG00000163322.14	4	83459517	1	0.032562	0.384587	9.33852	-19.6864	chr4	83491602	C	T	rs10027007	14120	14120	protein_coding
ABT1	ABT1-37.9837447506173	chr6:26597156:G:A:rs114752296	6	26597156	0.0190694	2622	ENSG00000146109.5	6	26596953	1	0.0633048	-4.04562	-13.2328	-37.9837	chr6	26597156	G	A	rs114752296	10050	10050	protein_coding
ABT1P1	ABT1P1-11.085670615485	chr4:99066739:G:T:rs113089248	4	99066739	0.043669	2622	ENSG00000250496.2	4	99022311	1	0.0178741	0.00193254	6.86693	-11.0857	chr4	99066739	G	T	rs113089248	17533	17533	processed_pseudogene
ABTB1	ABTB1-78.3748689017099	chr3:127678710:G:C:rs9859117	3	127678710	0.195271	2622	ENSG00000114626.18	3	127672935	1	0.128052	53.6525	19.5066	-78.3749	chr3	127678710	G	C	rs9859117	6184	6184	protein_coding
ABTB2	ABTB2-101.795926446116	chr11:34422484:C:A:rs12793666	11	34422484	0.341915	2622	ENSG00000166016.6	11	34150987	1	0.163606	0.798502	22.5127	-101.796	chr11	34422484	C	A	rs12793666	5089	5089	protein_coding
AC000068.1	AC000068.1-34.4498124744725	chr22:19448439:CAG:C:rs149217901	22	19448439	0.191838	2622	ENSG00000185065.6	22	19447893	1	0.0574322	-0.0463866	-12.5648	-34.4498	chr22	19448439	CAG	C	rs149217901	10579	10579	antisense
AC000068.2	AC000068.2-10.2913264489117	chr22:19422443:T:A:rs9606011	22	19422443	0.480549	2622	ENSG00000273212.1	22	19456503	1	0.016515	-0.0108293	-6.59612	-10.2913	chr22	19422443	T	A	rs9606011	17927	17927	antisense
AC000095.1	AC000095.1-136.038528368499	chr22:19036126:A:G:rs8140862	22	19036126	0.332952	2622	ENSG00000270393.1	22	19018043	1	0.213054	-0.165824	-26.4854	-136.039	chr22	19036126	A	G	rs8140862	3732	3732	processed_pseudogene
AC000123.2	AC000123.2-21.5131009971386	chr7:127408261:T:G:rs56317753	7	127408261	0.146072	2622	ENSG00000279265.1	7	127349833	1	0.0356665	-0.106644	-9.78927	-21.5131	chr7	127408261	T	G	rs56317753	13568	13568	TEC
AC002091.1	AC002091.1-116.663601818476	chr17:8969893:C:G:rs561628	17	8969893	0.3791	2622	ENSG00000265975.1	17	8967523	1	0.185438	0.224421	24.2868	-116.664	chr17	8969893	C	G	rs561628	4469	4469	lincRNA
AC002091.2	AC002091.2-80.9400356913175	chr17:8978642:G:A:rs643218	17	8978642	0.379481	2622	ENSG00000266389.1	17	8965896	1	0.132017	0.14859	19.8515	-80.94	chr17	8978642	G	A	rs643218	6072	6072	lincRNA
AC002128.1	AC002128.1-9.83188266931823	chr19:35206215:T:A:rs1614559	19	35206215	0.365751	2622	ENSG00000268947.1	19	35262846	1	0.015729	0.0215064	6.43469	-9.83188	chr19	35206215	T	A	rs1614559	18161	18161	sense_intronic
AC002310.1	AC002310.1-23.1644705921241	chr16:30520539:G:A:rs4243233	16	30520539	0.49733	2622	ENSG00000235560.3	16	30534752	1	0.0384669	-0.0951112	-10.1811	-23.1645	chr16	30520539	G	A	rs4243233	13026	13026	antisense
AC002347.1	AC002347.1-29.5105563539751	chr17:10658553:A:T:rs201613	17	10658553	0.480549	2622	ENSG00000261433.1	17	10658542	1	0.0491703	0.0213945	11.5753	-29.5106	chr17	10658553	A	T	rs201613	11463	11463	lincRNA
AC002350.1	AC002350.1-235.334537865465	chr12:110501616:T:C:rs6606687	12	110501616	0.211289	2622	ENSG00000278993.1	12	110501614	1	0.340763	-0.302405	-36.5965	-235.335	chr12	110501616	T	C	rs6606687	2178	2178	TEC
AC002451.1	AC002451.1-84.9823414393412	chr7:95596937:A:G:rs10085780	7	95596937	0.354119	2622	ENSG00000231170.6	7	95596679	1	0.138228	0.051191	20.3862	-84.9823	chr7	95596937	A	G	rs10085780	5750	5750	processed_transcript
AC002456.1	AC002456.1-39.7609306226302	chr7:90603063:C:CAAGT:rs111437652	7	90603063	0.0612128	2622	ENSG00000223969.5	7	90590619	1	0.0662457	-0.0789612	-13.558	-39.7609	chr7	90603063	C	CAAGT	rs111437652	9772	9772	antisense
AC002464.1	AC002464.1-128.462855997825	chr6:110484622:C:A:rs9386904	6	110484622	0.257628	2622	ENSG00000260188.1	6	110477907	1	0.202367	-0.131858	-25.639	-128.463	chr6	110484622	C	A	rs9386904	3954	3954	antisense
AC002467.1	AC002467.1-192.07313654484	chr7:107743299:C:G:rs3735609	7	107743299	0.231884	2622	ENSG00000241764.3	7	107742817	1	0.287849	0.541551	32.3616	-192.073	chr7	107743299	C	G	rs3735609	2699	2699	antisense
AC002470.1	AC002470.1-12.6659810271335	chr22:20982260:A:T:rs13056784	22	20982260	0.483028	2622	ENSG00000272829.1	22	20981361	1	0.0205784	-0.0165137	-7.37827	-12.666	chr22	20982260	A	T	rs13056784	16796	16796	lincRNA
AC002511.2	AC002511.2-18.5922724549809	chr19:35433855:C:T:rs2312305	19	35433855	0.265256	2622	ENSG00000233214.1	19	35424062	1	0.0306995	0.0683256	9.05879	-18.5923	chr19	35433855	C	T	rs2312305	14475	14475	lincRNA
AC002519.1	AC002519.1-12.5914479378924	chr16:31800420:T:A:rs7193169	16	31800420	0.0940122	2622	ENSG00000259810.2	16	31788202	1	0.0204508	0.0145752	7.35489	-12.5914	chr16	31800420	T	A	rs7193169	16830	16830	sense_intronic
AC002553.1	AC002553.1-8.5784653137519	chr17:16095767:T:C:rs12937434	17	16095767	0.430969	2622	ENSG00000227782.2	17	16040472	1	0.0135865	-0.0262356	-5.97389	-8.57847	chr17	16095767	T	C	rs12937434	18751	18751	antisense
AC003005.2	AC003005.2-23.4873236161204	chr19:57770855:C:CT:rs919564877	19	57770855	0.00400458	2622	ENSG00000268266.1	19	57477649	1	0.0390137	0.00617812	10.2561	-23.4873	chr19	57770855	C	CT	rs919564877	12942	12942	lincRNA
AC003035.1	AC003035.1-9.69635527997605	chrX:14066365:T:A:rs113195653	X	14066365	0.292906	2622	ENSG00000212663.2	X	13980066	1	0.0154972	0.0036781	6.38635	-9.69636	chrX	14066365	T	A	rs113195653	18249	18249	lincRNA
AC003072.1	AC003072.1-234.52372690866	chr22:30667817:GT:G:rs34597012	22	30667817	0.254005	2622	ENSG00000250318.1	22	30653877	1	0.339808	-0.937538	-36.5187	-234.524	chr22	30667817	GT	G	rs34597012	2184	2184	unprocessed_pseudogene
AC003965.1	AC003965.1-19.9550588381082	chr16:2866790:G:C:rs886287	16	2866790	0.408658	2622	ENSG00000263280.1	16	2866348	1	0.0330191	0.00940607	9.40605	-19.9551	chr16	2866790	G	C	rs886287	14010	14010	lincRNA
AC003973.2	AC003973.2-23.8464561647306	chr19:21595336:C:G:rs73029504	19	21595336	0.344203	2622	ENSG00000279377.1	19	21965708	1	0.0396217	-0.0560536	-10.339	-23.8465	chr19	21595336	C	G	rs73029504	12838	12838	TEC
AC004067.1	AC004067.1-8.05869411837437	chr4:109688325:G:A:rs3212153	4	109688325	0.124905	2622	ENSG00000273447.1	4	109692004	1	0.012699	0.0380751	5.77289	-8.05869	chr4	109688325	G	A	rs3212153	18935	18935	antisense
AC004076.2	AC004076.2-256.164918835869	chr19:57438168:T:C:rs3746224	19	57438168	0.476354	2622	ENSG00000276449.1	19	57449689	1	0.364837	-0.271943	-38.5781	-256.165	chr19	57438168	T	C	rs3746224	1932	1932	antisense
AC004112.1	AC004112.1-14.4819001690006	chr7:112450235:C:A:rs12531636	7	112450235	0.14569	2622	ENSG00000226851.1	7	112328189	1	0.0236843	0.000420665	7.92809	-14.4819	chr7	112450235	C	A	rs12531636	15969	15969	antisense
AC004129.2	AC004129.2-22.0523834672774	chr7:25203489:C:G:rs10951057	7	25203489	0.315599	2622	ENSG00000234406.1	7	25185623	1	0.0365817	0.000558176	9.91877	-22.0524	chr7	25203489	C	G	rs10951057	13394	13394	processed_pseudogene
AC004148.2	AC004148.2-111.712595400453	chr17:5432432:C:T:rs8072363	17	5432432	0.216247	2622	ENSG00000263272.1	17	5425139	1	0.17823	0.0686601	23.7055	-111.713	chr17	5432432	C	T	rs8072363	4631	4631	antisense
AC004156.1	AC004156.1-12.8428789114943	chr19:667400:T:C:rs75308942	19	667400	0.171243	2622	ENSG00000267666.2	19	663482	1	0.020881	-0.0283045	-7.43348	-12.8429	chr19	667400	T	C	rs75308942	16717	16717	lincRNA
AC004224.1	AC004224.1-15.5177009057264	chr16:3486999:C:A:rs11077343	16	3486999	0.254577	2622	ENSG00000240311.1	16	3496201	1	0.0254544	0.0119257	8.22648	-15.5177	chr16	3486999	C	A	rs11077343	15583	15583	processed_pseudogene
AC004233.3	AC004233.3-19.3673940166441	chr16:3004417:C:T:rs2526271	16	3004417	0.292906	2622	ENSG00000272079.2	16	3006120	1	0.0320192	0.278068	9.25776	-19.3674	chr16	3004417	C	T	rs2526271	14226	14226	lincRNA
AC004241.1	AC004241.1-432.498305662606	chr12:47705693:CA:C:rs202097812	12	47705693	0.0713196	2622	ENSG00000257433.5	12	47706085	1	0.536696	2.00036	54.7854	-432.498	chr12	47705693	CA	C	rs202097812	895	895	antisense
AC004241.2	AC004241.2-251.935798691985	chr12:47705693:CA:C:rs202097812	12	47705693	0.0713196	2622	ENSG00000274902.1	12	47731908	1	0.360021	0.338831	38.1781	-251.936	chr12	47705693	CA	C	rs202097812	1964	1964	lincRNA
AC004241.5	AC004241.5-10.2309478180442	chr12:47759262:G:A:rs12813049	12	47759262	0.106789	2622	ENSG00000280054.1	12	47728151	1	0.0164117	0.00682287	6.57511	-10.2309	chr12	47759262	G	A	rs12813049	17958	17958	TEC
AC004264.2	AC004264.2-30.8777476524198	chr22:30330837:C:G:rs5753071	22	30330837	0.169718	2622	ENSG00000279699.1	22	30275215	1	0.0514634	-0.0381866	-11.8565	-30.8777	chr22	30330837	C	G	rs5753071	11179	11179	TEC
AC004408.2	AC004408.2-10.2168648674506	chr17:39170912:T:G:rs801259	17	39170912	0.196034	2622	ENSG00000280177.1	17	39165073	1	0.0163876	-0.0248572	-6.57021	-10.2169	chr17	39170912	T	G	rs801259	17964	17964	TEC
AC004449.1	AC004449.1-11.3810264880354	chr19:644144:A:G:rs4919875	19	644144	0.121663	2622	ENSG00000261204.1	19	637105	1	0.0183795	-0.00322329	-6.96513	-11.381	chr19	644144	A	G	rs4919875	17380	17380	lincRNA
AC004466.1	AC004466.1-36.6971831144591	chr12:47784682:T:C:rs3815138	12	47784682	0.259725	2622	ENSG00000268069.2	12	47784923	1	0.0611706	0.136724	12.9931	-36.6972	chr12	47784682	T	C	rs3815138	10229	10229	antisense
AC004471.1	AC004471.1-9.11654690741635	chr22:19074412:GA:G:rs72460718	22	19074412	0.279939	2622	ENSG00000223461.1	22	19121529	1	0.0145059	0.0073262	6.1756	-9.11655	chr22	19074412	GA	G	rs72460718	18538	18538	antisense
AC004471.2	AC004471.2-32.7830949886349	chr22:19046566:A:T:rs715539	22	19046566	0.213387	2622	ENSG00000272682.1	22	19124309	1	0.0546512	-0.0415116	-12.2388	-32.7831	chr22	19046566	A	T	rs715539	10842	10842	lincRNA
AC004491.1	AC004491.1-39.6478404363773	chr7:75618011:C:T:rs1186222	7	75618011	0.470442	2622	ENSG00000279996.1	7	75625089	1	0.0660588	-0.0235809	-13.5375	-39.6478	chr7	75618011	C	T	rs1186222	9790	9790	TEC
AC004492.1	AC004492.1-54.0247808324847	chr7:107561130:G:A:rs62483725	7	107561130	0.237033	2622	ENSG00000272072.1	7	107192559	1	0.0895442	0.0821898	15.9633	-54.0248	chr7	107561130	G	A	rs62483725	8083	8083	antisense
AC004494.1	AC004494.1-16.0607477639371	chr16:3539024:AC:A:rs67733706	16	3539024	0.143402	2622	ENSG00000262312.2	16	3542739	1	0.0263819	-0.029083	-8.379	-16.0607	chr16	3539024	AC	A	rs67733706	15373	15373	antisense
AC004494.2	AC004494.2-152.194568617443	chr16:3539024:AC:A:rs67733706	16	3539024	0.143402	2622	ENSG00000278942.1	16	3533429	1	0.235378	0.105663	28.2418	-152.195	chr16	3539024	AC	A	rs67733706	3390	3390	TEC
AC004584.3	AC004584.3-8.86337160371426	chr17:57005471:T:G:rs8072896	17	57005471	0.483028	2622	ENSG00000263120.1	17	56982749	1	0.0140732	0.0205197	6.08146	-8.86337	chr17	57005471	T	G	rs8072896	18637	18637	sense_intronic
AC004585.2	AC004585.2-39.4799226418904	chr17:40602398:G:A:rs2872812	17	40602398	0.403509	2622	ENSG00000279775.1	17	40597113	1	0.0657813	-0.00261856	-13.507	-39.4799	chr17	40602398	G	A	rs2872812	9809	9809	TEC
AC004674.1	AC004674.1-10.3598925083121	chrX:12975167:C:T:rs41311479	X	12975167	0.158276	2622	ENSG00000231216.1	X	13310652	1	0.0166323	-0.0107906	-6.6199	-10.3599	chrX	12975167	C	T	rs41311479	17882	17882	antisense
AC004706.1	AC004706.1-394.561686885686	chr17:6653007:G:A:rs4796532	17	6653007	0.158085	2622	ENSG00000261996.1	17	6653464	1	0.504119	0.388772	51.3229	-394.562	chr17	6653007	G	A	rs4796532	1017	1017	lincRNA
AC004771.1	AC004771.1-66.5513408817749	chr17:5031456:TCAAG:T:rs143257682	17	5031456	0.104119	2622	ENSG00000227495.1	17	5019214	1	0.109553	-0.221519	-17.8543	-66.5513	chr17	5031456	TCAAG	T	rs143257682	7041	7041	antisense
AC004771.2	AC004771.2-15.5676888388075	chr17:4967598:G:A:rs4790718	17	4967598	0.0814264	2622	ENSG00000234203.1	17	4972851	1	0.0255398	0.00778908	8.24063	-15.5677	chr17	4967598	G	A	rs4790718	15557	15557	antisense
AC004771.3	AC004771.3-9.89930180667214	chr17:4908879:C:G:rs939181158	17	4908879	0.0594966	2622	ENSG00000262227.1	17	4987706	1	0.0158443	0.0984316	6.45861	-9.8993	chr17	4908879	C	G	rs939181158	18127	18127	antisense
AC004771.4	AC004771.4-9.5962035400168	chr17:4961764:CA:C:rs1266428286	17	4961764	0.0781846	2622	ENSG00000262429.1	17	4967995	1	0.015326	0.00849315	6.35041	-9.5962	chr17	4961764	CA	C	rs1266428286	18293	18293	antisense
AC004801.2	AC004801.2-160.093261806059	chr12:48032609:T:G:rs10875728	12	48032609	0.247521	2622	ENSG00000240399.1	12	48054813	1	0.246064	-0.224103	-29.0798	-160.093	chr12	48032609	T	G	rs10875728	3235	3235	transcribed_processed_pseudogene
AC004803.1	AC004803.1-9.30422476649703	chr12:1008517:T:C:rs2079300	12	1008517	0.378528	2622	ENSG00000250132.6	12	974133	1	0.0148267	-0.0299163	-6.24454	-9.30422	chr12	1008517	T	C	rs2079300	18457	18457	antisense
AC004812.2	AC004812.2-37.2134875744689	chr12:120116998:C:T:rs7972240	12	120116998	0.0602593	2622	ENSG00000277283.1	12	120116907	1	0.0620276	-0.306071	-13.0897	-37.2135	chr12	120116998	C	T	rs7972240	10159	10159	antisense
AC004817.3	AC004817.3-42.141610579794	chr14:71139997:C:T:rs56268907	14	71139997	0.286613	2622	ENSG00000269927.1	14	71141125	1	0.0701722	0.00982442	13.9835	-42.1416	chr14	71139997	C	T	rs56268907	9354	9354	lincRNA
AC004825.2	AC004825.2-9.6668180348061	chr14:70911344:A:ACTTT:rs58723984	14	70911344	0.374905	2622	ENSG00000274818.1	14	70906657	1	0.0154467	-0.0211597	-6.37577	-9.66682	chr14	70911344	A	ACTTT	rs58723984	18266	18266	lincRNA
AC004832.1	AC004832.1-35.9889869240642	chr22:30466776:C:T:rs757663	22	30466776	0.381198	2622	ENSG00000181123.8	22	30475364	1	0.059994	-0.00667548	-12.8594	-35.989	chr22	30466776	C	T	rs757663	10330	10330	antisense
AC004836.1	AC004836.1-16.1382383609851	chr7:106031246:C:CT:rs140882188	7	106031246	0.119565	2622	ENSG00000280439.1	7	106035798	1	0.0265142	0.0244188	8.40056	-16.1382	chr7	106031246	C	CT	rs140882188	15336	15336	TEC
AC004846.1	AC004846.1-74.5874130808192	chr14:73249925:T:C:rs2293793	14	73249925	0.313692	2622	ENSG00000258376.2	14	73242651	1	0.122167	-0.209232	-18.9891	-74.5874	chr14	73249925	T	C	rs2293793	6501	6501	antisense
AC004846.2	AC004846.2-38.3214782091141	chr14:73454066:C:CG:rs141041735	14	73454066	0.0032418	2622	ENSG00000258944.1	14	73272182	1	0.0638643	1.42366	13.2952	-38.3215	chr14	73454066	C	CG	rs141041735	9993	9993	antisense
AC004847.1	AC004847.1-314.339868460877	chr7:44949751:C:T:rs6963832	7	44949751	0.0993516	2622	ENSG00000260997.1	7	44958999	1	0.427564	4.73743	43.9917	-314.34	chr7	44949751	C	T	rs6963832	1410	1410	sense_overlapping
AC004865.2	AC004865.2-21.6697619614591	chr1:35562110:G:A:rs2074676	1	35562110	0.0204043	2622	ENSG00000239636.1	1	35569813	1	0.0359324	-0.598828	-9.82705	-21.6698	chr1	35562110	G	A	rs2074676	13510	13510	antisense
AC004877.1	AC004877.1-14.0228230625501	chr7:149872009:AT:A:rs10711376	7	149872009	0.407895	2622	ENSG00000273419.1	7	149858400	1	0.0228993	-0.0414029	-7.79248	-14.0228	chr7	149872009	AT	A	rs10711376	16171	16171	antisense
AC004889.1	AC004889.1-83.5481983603319	chr7:144326706:T:C:rs201225580	7	144326706	0.320366	2622	ENSG00000244198.6	7	144194858	1	0.13603	0.478779	20.1977	-83.5482	chr7	144326706	T	C	rs201225580	5847	5847	antisense
AC004890.2	AC004890.2-56.2356508853199	chr7:149277339:ATGTGAGCCATTTGC:A:rs147643748	7	149277339	0.0583524	2622	ENSG00000244560.7	7	149285281	1	0.0931064	1.29332	16.3097	-56.2357	chr7	149277339	ATGTGAGCCATTTGC	A	rs147643748	7822	7822	transcribed_unprocessed_pseudogene
AC004908.1	AC004908.1-28.5435068545899	chr8:231859:G:A:rs28651698	8	231859	0.289664	2622	ENSG00000272240.1	8	234347	1	0.0475455	0.00950146	11.3728	-28.5435	chr8	231859	G	A	rs28651698	11682	11682	antisense
AC004918.1	AC004918.1-71.3414669104575	chr7:141662893:A:T:rs2269984	7	141662893	0.236651	2622	ENSG00000244701.1	7	141652381	1	0.117093	0.367808	18.5371	-71.3415	chr7	141662893	A	T	rs2269984	6720	6720	antisense
AC004918.3	AC004918.3-25.6813590463771	chr7:141662893:A:T:rs2269984	7	141662893	0.236651	2622	ENSG00000270157.1	7	141662922	1	0.0427233	0.117788	10.7534	-25.6814	chr7	141662893	A	T	rs2269984	12373	12373	sense_intronic
AC004923.2	AC004923.2-14.2412343668069	chr11:67904547:G:C:rs9736722	11	67904547	0.241037	2622	ENSG00000254850.2	11	67935558	1	0.0232728	0.00423145	7.85727	-14.2412	chr11	67904547	G	C	rs9736722	16069	16069	processed_pseudogene
AC004923.4	AC004923.4-35.195671486094	chr11:68032459:T:C:rs2075626	11	68032459	0.232647	2622	ENSG00000255306.1	11	68024809	1	0.0586743	0.020448	12.7083	-35.1957	chr11	68032459	T	C	rs2075626	10442	10442	antisense
AC004951.2	AC004951.2-225.786840798949	chr7:43973326:G:T:rs186073907	7	43973326	0.106598	2622	ENSG00000239556.4	7	43984995	1	0.329429	0.783755	35.6773	-225.787	chr7	43973326	G	T	rs186073907	2253	2253	transcribed_unprocessed_pseudogene
AC004951.3	AC004951.3-107.014408432658	chr7:43997491:G:A:rs144972872	7	43997491	0.133867	2622	ENSG00000241057.2	7	43961590	1	0.171333	0.399667	23.1454	-107.014	chr7	43997491	G	A	rs144972872	4924	4924	transcribed_unprocessed_pseudogene
AC004967.1	AC004967.1-17.7215138289327	chr7:97965903:G:A:rs11983172	7	97965903	0.230931	2622	ENSG00000243554.1	7	97969005	1	0.0292156	0.0491998	8.83038	-17.7215	chr7	97965903	G	A	rs11983172	14781	14781	transcribed_unprocessed_pseudogene
AC004980.1	AC004980.1-113.642373903999	chr7:76625715:A:G:rs2527936	7	76625715	0.368802	2622	ENSG00000205485.13	7	76549360	1	0.181047	0.303618	23.9332	-113.642	chr7	76625715	A	G	rs2527936	4553	4553	transcribed_unprocessed_pseudogene
AC004980.3	AC004980.3-169.209166527396	chr7:76506631:A:G:rs4728786	7	76506631	0.41209	2622	ENSG00000230305.2	7	76524515	1	0.258215	0.0356025	30.0321	-169.209	chr7	76506631	A	G	rs4728786	3056	3056	unprocessed_pseudogene
AC004980.4	AC004980.4-46.5897159714456	chr7:76502333:G:A:rs6958774	7	76502333	0.400267	2622	ENSG00000250778.1	7	76521611	1	0.0774679	0.00190827	14.7504	-46.5897	chr7	76502333	G	A	rs6958774	8852	8852	unprocessed_pseudogene
AC004982.1	AC004982.1-13.2375038346334	chr7:7553048:T:C:rs6943655	7	7553048	0.28852	2622	ENSG00000272732.1	7	7550104	1	0.0215562	0.0272925	7.5553	-13.2375	chr7	7553048	T	C	rs6943655	16523	16523	lincRNA
AC004982.2	AC004982.2-30.4388084684185	chr7:7566908:G:C:rs12702621	7	7566908	0.0312738	2622	ENSG00000272894.5	7	7552462	1	0.0507277	0.26016	11.7669	-30.4388	chr7	7566908	G	C	rs12702621	11278	11278	lincRNA
AC004987.2	AC004987.2-7.56323435835635	chr7:39486340:A:ATTTT:rs70977477	7	39486340	0.00705568	2622	ENSG00000233225.3	7	39833571	1	0.0118538	0.102825	5.5751	-7.56323	chr7	39486340	A	ATTTT	rs70977477	19012	19012	processed_pseudogene
AC005005.3	AC005005.3-15.1880535392123	chr22:31099457:G:T:rs8135353	22	31099457	0.393783	2622	ENSG00000273387.1	22	31082156	1	0.0248912	0.0352282	8.13261	-15.1881	chr22	31099457	G	T	rs8135353	15689	15689	antisense
AC005014.1	AC005014.1-25.330010237063	chr7:16600956:AAAG:A:rs533394063	7	16600956	0.00514874	2622	ENSG00000224280.1	7	16583782	1	0.04213	0.101899	10.6752	-25.33	chr7	16600956	AAAG	A	rs533394063	12446	12446	processed_pseudogene
AC005014.2	AC005014.2-23.8351311377578	chr7:16586585:G:T:rs7807897	7	16586585	0.372235	2622	ENSG00000272361.2	7	16593626	1	0.0396025	0.0272895	10.3364	-23.8351	chr7	16586585	G	T	rs7807897	12843	12843	lincRNA
AC005034.3	AC005034.3-79.170492103068	chr2:75705501:T:C:rs114255554	2	75705501	0.231884	2622	ENSG00000270696.1	2	75660462	1	0.129284	0.307003	19.6141	-79.1705	chr2	75705501	T	C	rs114255554	6142	6142	antisense
AC005034.5	AC005034.5-31.7351094188812	chr2:75700996:G:C:rs33915308	2	75700996	0.208238	2622	ENSG00000271452.1	2	75669989	1	0.052899	0.0433221	12.0298	-31.7351	chr2	75700996	G	C	rs33915308	11026	11026	sense_intronic
AC005037.1	AC005037.1-48.5691215338661	chr2:200991754:A:AAAAT:rs113402074	2	200991754	0.173532	2622	ENSG00000183308.6	2	200963263	1	0.0806975	0.0392035	15.0812	-48.5691	chr2	200991754	A	AAAAT	rs113402074	8625	8625	antisense
AC005041.3	AC005041.3-211.05914331143	chr2:74498051:G:A:rs17009998	2	74498051	0.129481	2622	ENSG00000272183.1	2	74501717	1	0.311568	0.178579	34.2436	-211.059	chr2	74498051	G	A	rs17009998	2422	2422	antisense
AC005042.1	AC005042.1-10.7376237703811	chr2:158113913:C:T:rs6709528	2	158113913	0.489512	2622	ENSG00000227331.1	2	158548425	1	0.0172786	-0.00518474	-6.74951	-10.7376	chr2	158113913	C	T	rs6709528	17694	17694	processed_pseudogene
AC005050.2	AC005050.2-9.52667430337932	chr7:106520060:A:AAC:rs71156322	7	106520060	0.457094	2622	ENSG00000286013.1	7	106624072	1	0.0152071	0.000585913	6.32534	-9.52667	chr7	106520060	A	AAC	rs71156322	18330	18330	lincRNA
AC005064.1	AC005064.1-64.6319392420661	chr7:103464765:C:T:rs77582286	7	103464765	0.0427155	2622	ENSG00000234715.1	7	103445207	1	0.106515	0.00926387	17.575	-64.6319	chr7	103464765	C	T	rs77582286	7194	7194	antisense
AC005077.2	AC005077.2-9.37435281789353	chr7:76164827:CTTTTTTCTTT:C:rs150124418	7	76164827	0.188024	2622	ENSG00000224273.2	7	76108434	1	0.0149466	0.000617494	6.27011	-9.37435	chr7	76164827	CTTTTTTCTTT	C	rs150124418	18412	18412	transcribed_unprocessed_pseudogene
AC005077.4	AC005077.4-278.932787656237	chr7:76173551:T:C:rs4728586	7	76173551	0.287757	2622	ENSG00000230882.1	7	76071469	1	0.390158	0.0819378	40.7141	-278.933	chr7	76173551	T	C	rs4728586	1786	1786	processed_pseudogene
AC005082.1	AC005082.1-281.629267036965	chr7:23178941:C:A:rs858250	7	23178941	0.0398551	2622	ENSG00000226816.3	7	23205787	1	0.393089	1.11169	40.9654	-281.629	chr7	23178941	C	A	rs858250	1765	1765	lincRNA
AC005154.2	AC005154.2-61.6689825811834	chr7:30587132:A:G:rs38498	7	30587132	0.161137	2622	ENSG00000244480.1	7	30523143	1	0.101805	-0.568427	-17.1369	-61.669	chr7	30587132	A	G	rs38498	7418	7418	transcribed_processed_pseudogene
AC005220.1	AC005220.1-17.0619190663945	chr20:53942310:A:G:rs2286306	20	53942310	0.2582	2622	ENSG00000236352.1	20	53940160	1	0.0280907	-0.0351012	-8.6537	-17.0619	chr20	53942310	A	G	rs2286306	14992	14992	antisense
AC005224.1	AC005224.1-17.6006640574554	chr17:14209813:A:G:rs28460730	17	14209813	0.310259	2622	ENSG00000231595.1	17	14210488	1	0.0290095	0.0305968	8.79825	-17.6007	chr17	14209813	A	G	rs28460730	14814	14814	lincRNA
AC005224.4	AC005224.4-164.861813003711	chr17:14302495:G:C:rs886864	17	14302495	0.256102	2622	ENSG00000266709.1	17	14303854	1	0.252445	0.322053	29.5798	-164.862	chr17	14302495	G	C	rs886864	3126	3126	lincRNA
AC005225.3	AC005225.3-93.4956962010561	chr14:73510230:T:C:rs8018967	14	73510230	0.350496	2622	ENSG00000258695.2	14	73522878	1	0.15117	-0.0605503	-21.4811	-93.4957	chr14	73510230	T	C	rs8018967	5418	5418	antisense
AC005225.4	AC005225.4-33.9259096588533	chr14:73618129:A:G:rs2215013	14	73618129	0.481503	2622	ENSG00000279026.1	14	73580694	1	0.0565588	-0.0849793	-12.4631	-33.9259	chr14	73618129	A	G	rs2215013	10664	10664	TEC
AC005261.3	AC005261.3-10.2509627118062	chr19:57255761:T:C:rs8108730	19	57255761	0.172387	2622	ENSG00000268713.1	19	57261354	1	0.0164459	-0.17692	-6.58208	-10.251	chr19	57255761	T	C	rs8108730	17948	17948	lincRNA
AC005262.2	AC005262.2-84.7612650166953	chr19:3099242:C:CAG:rs3831630	19	3099242	0.463005	2622	ENSG00000267139.1	19	3118665	1	0.13789	-0.0433858	-20.3572	-84.7613	chr19	3099242	C	CAG	rs3831630	5767	5767	antisense
AC005264.1	AC005264.1-29.9006931831609	chr19:3178233:C:T:rs868281999	19	3178233	0.0110603	2622	ENSG00000267551.3	19	3141576	1	0.0498251	0.243291	11.6562	-29.9007	chr19	3178233	C	T	rs868281999	11370	11370	antisense
AC005277.1	AC005277.1-31.9732502607385	chr17:12992338:C:T:rs56274015	17	12992338	0.169908	2622	ENSG00000263707.1	17	12990149	1	0.0532974	0.0116094	12.0776	-31.9733	chr17	12992338	C	T	rs56274015	10987	10987	antisense
AC005280.2	AC005280.2-51.3759745622557	chr14:73162473:GGA:G:rs371588222	14	73162473	0.182113	2622	ENSG00000284930.1	14	73458850	1	0.085259	-1.16978	-15.5401	-51.376	chr14	73162473	GGA	G	rs371588222	8326	8326	lincRNA
AC005288.1	AC005288.1-9.41078650203418	chr17:39585729:T:C:rs12453217	17	39585729	0.202899	2622	ENSG00000266469.1	17	39401793	1	0.0150089	0.0463595	6.28337	-9.41079	chr17	39585729	T	C	rs12453217	18399	18399	antisense
AC005306.1	AC005306.1-89.4459426964949	chr19:1982682:G:A:rs62129498	19	1982682	0.145309	2622	ENSG00000267283.1	19	1989401	1	0.145038	1.72182	20.9653	-89.4459	chr19	1982682	G	A	rs62129498	5577	5577	processed_transcript
AC005307.1	AC005307.1-35.1464484618315	chr19:28394686:A:G:rs10460161	19	28394686	0.244661	2622	ENSG00000260725.1	19	28418483	1	0.0585924	-0.0265589	-12.6989	-35.1464	chr19	28394686	A	G	rs10460161	10451	10451	lincRNA
AC005332.1	AC005332.1-18.4201267861783	chr17:68243952:G:A:rs11658645	17	68243952	0.154081	2622	ENSG00000265100.1	17	68246629	1	0.0304062	0.0335605	9.01405	-18.4201	chr17	68243952	G	A	rs11658645	14541	14541	antisense
AC005332.2	AC005332.2-79.2519501300175	chr17:68180420:A:G:rs12450426	17	68180420	0.215294	2622	ENSG00000267731.1	17	68189884	1	0.12941	-0.302279	-19.625	-79.252	chr17	68180420	A	G	rs12450426	6139	6139	lincRNA
AC005332.3	AC005332.3-19.4418190712552	chr17:68097873:C:T:rs143007907	17	68097873	0.0699847	2622	ENSG00000274561.1	17	68131462	1	0.0321459	-0.141971	-9.27666	-19.4418	chr17	68097873	C	T	rs143007907	14205	14205	lincRNA
AC005332.4	AC005332.4-138.04772998925	chr17:68206261:G:T:rs71376950	17	68206261	0.152174	2622	ENSG00000274712.1	17	68205489	1	0.215864	-0.950953	-26.7072	-138.048	chr17	68206261	G	T	rs71376950	3701	3701	lincRNA
AC005332.5	AC005332.5-48.6002263245495	chr17:68100388:G:T:rs35950880	17	68100388	0.252098	2622	ENSG00000277476.1	17	68133201	1	0.0807482	0.921008	15.0863	-48.6002	chr17	68100388	G	T	rs35950880	8621	8621	lincRNA
AC005332.6	AC005332.6-114.34589309625	chr17:68097873:C:T:rs143007907	17	68097873	0.0699847	2622	ENSG00000278730.1	17	68126666	1	0.182072	-2.70752	-24.0158	-114.346	chr17	68097873	C	T	rs143007907	4534	4534	lincRNA
AC005332.7	AC005332.7-67.3249388548156	chr17:68187589:C:G:rs11658634	17	68187589	0.253432	2622	ENSG00000278740.1	17	68188547	1	0.110775	0.0730889	17.9659	-67.3249	chr17	68187589	C	G	rs11658634	6992	6992	lincRNA
AC005363.1	AC005363.1-596.472305343009	chr16:1963587:T:C:rs72764891	16	1963587	0.147216	2622	ENSG00000255513.1	16	1963745	1	0.654746	1.16345	70.0972	-596.472	chr16	1963587	T	C	rs72764891	624	624	transcribed_processed_pseudogene
AC005379.1	AC005379.1-7.9308123581574	chr19:1623402:G:T:rs1297991600	19	1623402	0.0573989	2622	ENSG00000267159.2	19	928259	1	0.0124808	0.00136321	5.72244	-7.93081	chr19	1623402	G	T	rs1297991600	18963	18963	antisense
AC005392.2	AC005392.2-164.241055623608	chr19:43323793:G:A:rs60443862	19	43323793	0.28032	2622	ENSG00000231412.2	19	43329295	1	0.251617	3.09351	29.5149	-164.241	chr19	43323793	G	A	rs60443862	3135	3135	lincRNA
AC005394.1	AC005394.1-19.4767980337214	chr19:28508272:A:C:rs10421665	19	28508272	0.498665	2622	ENSG00000266893.1	19	28491864	1	0.0322054	0.000816131	9.28553	-19.4768	chr19	28508272	A	C	rs10421665	14196	14196	lincRNA
AC005412.1	AC005412.1-20.8738080211353	chr17:28880435:G:A:rs1060247	17	28880435	0.287185	2622	ENSG00000264050.1	17	29197071	1	0.0345808	0.00263308	9.6337	-20.8738	chr17	28880435	G	A	rs1060247	13718	13718	processed_pseudogene
AC005479.1	AC005479.1-110.982758818521	chr14:74491833:T:C:rs8016972	14	74491833	0.16476	2622	ENSG00000259005.1	14	74474007	1	0.177162	0.0647031	23.6191	-110.983	chr14	74491833	T	C	rs8016972	4684	4684	lincRNA
AC005479.2	AC005479.2-67.9030743849435	chr14:74492284:A:G:rs10139029	14	74492284	0.165141	2622	ENSG00000270000.1	14	74471930	1	0.111687	0.0449293	18.049	-67.9031	chr14	74492284	A	G	rs10139029	6943	6943	lincRNA
AC005480.1	AC005480.1-13.9299696352276	chr14:73847967:ATTTTTTTTTTTTTTTTTTTTT:A:rs372660914	14	73847967	0.158276	2622	ENSG00000258891.1	14	73896164	1	0.0227406	-0.0388455	-7.76478	-13.93	chr14	73847967	ATTTTTTTTTTTTTTTTTTTTT	A	rs372660914	16214	16214	antisense
AC005498.3	AC005498.3-81.607612298711	chr19:56592067:A:C:rs34760888	19	56592067	0.262395	2622	ENSG00000269696.1	19	56545566	1	0.133046	0.123704	19.9405	-81.6076	chr19	56592067	A	C	rs34760888	5963	5963	antisense
AC005515.1	AC005515.1-20.8569850648884	chr19:39674024:C:T:rs13344378	19	39674024	0.0564455	2622	ENSG00000226025.9	19	39679374	1	0.0345522	0.135846	9.62958	-20.857	chr19	39674024	C	T	rs13344378	13719	13719	transcribed_unprocessed_pseudogene
AC005519.1	AC005519.1-18.6877349241958	chr14:74292598:G:T:rs4148078	14	74292598	0.390732	2622	ENSG00000258559.2	14	74289127	1	0.0308621	0.120296	9.08351	-18.6877	chr14	74292598	G	T	rs4148078	14428	14428	sense_overlapping
AC005520.2	AC005520.2-583.023517050815	chr14:73787509:G:A:rs74576495	14	73787509	0.137872	2622	ENSG00000259065.1	14	73787360	1	0.646309	0.728531	68.8085	-583.024	chr14	73787509	G	A	rs74576495	646	646	antisense
AC005520.5	AC005520.5-71.2344138102836	chr14:73875293:C:T:rs117496394	14	73875293	0.429062	2622	ENSG00000273711.2	14	73873689	1	0.116925	0.0571544	18.522	-71.2344	chr14	73875293	C	T	rs117496394	6734	6734	antisense
AC005532.1	AC005532.1-55.6081650070927	chr7:7279076:T:A:rs7808744	7	7279076	0.374905	2622	ENSG00000230825.1	7	7255154	1	0.0920967	-0.0320464	-16.212	-55.6082	chr7	7279076	T	A	rs7808744	7892	7892	processed_transcript
AC005534.1	AC005534.1-9.69481497626108	chr7:156679270:C:T:rs1990256	7	156679270	0.407895	2622	ENSG00000224903.1	7	156654185	1	0.0154946	0.0128383	6.38579	-9.69481	chr7	156679270	C	T	rs1990256	18251	18251	antisense
AC005537.1	AC005537.1-283.264844897458	chr7:43072098:A:AAGGAGAGGG:rs200078405	7	43072098	0.0665523	2622	ENSG00000232006.8	7	42954135	1	0.394861	0.0164727	41.1176	-283.265	chr7	43072098	A	AAGGAGAGGG	rs200078405	1759	1759	lincRNA
AC005538.2	AC005538.2-82.6533080795066	chr2:233858433:G:T:rs1392606	2	233858433	0.491037	2622	ENSG00000279809.1	2	233865496	1	0.134655	0.172728	20.0794	-82.6533	chr2	233858433	G	T	rs1392606	5896	5896	TEC
AC005540.1	AC005540.1-28.3994929691673	chr2:190967766:T:C:rs12693588	2	190967766	0.424676	2622	ENSG00000235852.1	2	190880797	1	0.0473033	0.0165858	11.3423	-28.3995	chr2	190967766	T	C	rs12693588	11712	11712	antisense
AC005562.1	AC005562.1-79.1490626210112	chr17:30638642:ATG:A:rs368500893	17	30638642	0.122998	2622	ENSG00000214719.12	17	30576464	1	0.129251	0.00292646	19.6112	-79.1491	chr17	30638642	ATG	A	rs368500893	6143	6143	processed_transcript
AC005580.1	AC005580.1-290.59828492595	chr19:28390909:A:G:rs8107526	19	28390909	0.199275	2622	ENSG00000267320.5	19	28316705	1	0.402741	-0.0156538	-41.799	-290.598	chr19	28390909	A	G	rs8107526	1712	1712	lincRNA
AC005586.1	AC005586.1-24.7383538364158	chr7:150368470:G:C:rs71537958	7	150368470	0.311594	2622	ENSG00000240449.1	7	150363777	1	0.0411303	0.0287379	10.5423	-24.7384	chr7	150368470	G	C	rs71537958	12591	12591	antisense
AC005586.2	AC005586.2-281.539678164056	chr7:150328278:A:C:rs4395803	7	150328278	0.259725	2622	ENSG00000261305.2	7	150337483	1	0.392992	0.172745	40.957	-281.54	chr7	150328278	A	C	rs4395803	1772	1772	sense_overlapping
AC005622.1	AC005622.1-15.6674843178437	chr19:43670819:G:T:rs2356338	19	43670819	0.303013	2622	ENSG00000283525.1	19	43690002	1	0.0257102	0.104851	8.2688	-15.6675	chr19	43670819	G	T	rs2356338	15527	15527	transcribed_unprocessed_pseudogene
AC005632.2	AC005632.2-75.7399356647875	chr16:21599483:C:T:rs1478461	16	21599483	0.329519	2622	ENSG00000261596.2	16	21626742	1	0.123962	-0.570282	-19.1477	-75.7399	chr16	21599483	C	T	rs1478461	6428	6428	sense_intronic
AC005674.2	AC005674.2-57.3272822915693	chr4:10095068:G:T:rs10939702	4	10095068	0.459764	2622	ENSG00000261490.1	4	10068089	1	0.0948604	1.31478	16.4785	-57.3273	chr4	10095068	G	T	rs10939702	7727	7727	sense_overlapping
AC005682.1	AC005682.1-9.58788745215399	chr7:23026344:G:A:rs34018467	7	23026344	0.0934401	2622	ENSG00000226329.2	7	22863874	1	0.0153118	0.00204414	6.34741	-9.58789	chr7	23026344	G	A	rs34018467	18299	18299	unprocessed_pseudogene
AC005695.3	AC005695.3-47.1442340884741	chr17:9246075:G:C:rs7219198	17	9246075	0.272311	2622	ENSG00000273816.1	17	9244666	1	0.0783737	-0.0142346	-14.8437	-47.1442	chr17	9246075	G	C	rs7219198	8785	8785	lincRNA
AC005696.3	AC005696.3-172.446581082129	chr17:2688737:G:A:rs1109451	17	2688737	0.390351	2622	ENSG00000272911.1	17	2688473	1	0.262484	-0.116527	-30.3668	-172.447	chr17	2688737	G	A	rs1109451	3002	3002	lincRNA
AC005696.4	AC005696.4-78.0667462078511	chr17:2723728:C:G:rs740644	17	2723728	0.481312	2622	ENSG00000277200.1	17	2720801	1	0.127575	0.0659603	19.4649	-78.0667	chr17	2723728	C	G	rs740644	6194	6194	lincRNA
AC005726.1	AC005726.1-12.9322192390969	chr17:28667209:C:CA:rs55712354	17	28667209	0.316171	2622	ENSG00000258472.8	17	28455752	1	0.0210339	0.192241	7.46122	-12.9322	chr17	28667209	C	CA	rs55712354	16669	16669	protein_coding
AC005730.2	AC005730.2-24.6090689282153	chr17:20009366:A:G:rs78532287	17	20009366	0.119184	2622	ENSG00000261033.1	17	20008051	1	0.0409117	0.0238629	10.513	-24.6091	chr17	20009366	A	G	rs78532287	12624	12624	antisense
AC005736.1	AC005736.1-44.2445329503024	chr16:3967566:T:A:rs2540031	16	3967566	0.386156	2622	ENSG00000262185.2	16	3931217	1	0.073628	-0.0232059	-14.3503	-44.2445	chr16	3967566	T	A	rs2540031	9122	9122	lincRNA
AC005740.4	AC005740.4-76.9714082698364	chr5:141955676:A:G:rs164073	5	141955676	0.427155	2622	ENSG00000271871.1	5	141952419	1	0.125876	-0.143709	-19.3161	-76.9714	chr5	141955676	A	G	rs164073	6258	6258	antisense
AC005776.2	AC005776.2-18.4538635112459	chr19:15355392:G:C:rs141434767	19	15355392	0.00781846	2622	ENSG00000273218.1	19	15346068	1	0.0304637	0.0306094	9.02283	-18.4539	chr19	15355392	G	C	rs141434767	14529	14529	lincRNA
AC005786.3	AC005786.3-98.1635019840013	chr19:3538656:G:C:rs1128872	19	3538656	0.459382	2622	ENSG00000267436.1	19	3544199	1	0.158185	-0.378686	-22.0652	-98.1635	chr19	3538656	G	C	rs1128872	5253	5253	antisense
AC005821.1	AC005821.1-20.8446404462538	chr17:62725122:C:A:rs17683483	17	62725122	0.110412	2622	ENSG00000265702.1	17	62699244	1	0.0345313	0.0219927	9.62655	-20.8446	chr17	62725122	C	A	rs17683483	13727	13727	antisense
AC005828.4	AC005828.4-10.7446752874837	chr17:63393685:C:T:rs72841395	17	63393685	0.220824	2622	ENSG00000265282.1	17	63430468	1	0.0172906	0.00542242	6.75191	-10.7447	chr17	63393685	C	T	rs72841395	17689	17689	lincRNA
AC005829.1	AC005829.1-90.3608843483613	chr17:46278268:C:A:rs2696531	17	46278268	0.214531	2622	ENSG00000261575.2	17	46267037	1	0.146427	0.0205431	21.0826	-90.3609	chr17	46278268	C	A	rs2696531	5542	5542	transcribed_unprocessed_pseudogene
AC005829.2	AC005829.2-323.243079671379	chr17:46278268:C:A:rs2696531	17	46278268	0.214531	2622	ENSG00000262539.1	17	46259551	1	0.436607	0.0706813	44.8098	-323.243	chr17	46278268	C	A	rs2696531	1371	1371	processed_pseudogene
AC005833.2	AC005833.2-23.0294689740347	chr12:4829735:G:A:rs11063357	12	4829735	0.419908	2622	ENSG00000256988.1	12	4806542	1	0.0382382	0.00452159	10.1496	-23.0295	chr12	4829735	G	A	rs11063357	13120	13120	lincRNA
AC005840.2	AC005840.2-96.7801223239739	chr12:6394334:G:C:rs12296430	12	6394334	0.207475	2622	ENSG00000256433.2	12	6393905	1	0.156112	0.263341	21.8932	-96.7801	chr12	6394334	G	C	rs12296430	5306	5306	lincRNA
AC005840.3	AC005840.3-46.5323428705733	chr12:6470591:T:C:rs2532489	12	6470591	0.0179252	2622	ENSG00000256913.1	12	6477714	1	0.0773742	-0.149224	-14.7407	-46.5323	chr12	6470591	T	C	rs2532489	8859	8859	processed_pseudogene
AC005840.4	AC005840.4-24.6573400029889	chr12:6463025:T:C:rs12964	12	6463025	0.495233	2622	ENSG00000276718.1	12	6466537	1	0.0409933	0.173779	10.524	-24.6573	chr12	6463025	T	C	rs12964	12613	12613	antisense
AC005842.1	AC005842.1-58.4932244723295	chr12:3905192:A:G:rs2336757	12	3905192	0.140923	2622	ENSG00000256862.2	12	3871584	1	0.0967303	0.520647	16.6574	-58.4932	chr12	3905192	A	G	rs2336757	7623	7623	antisense
AC005899.6	AC005899.6-9.54651925774556	chr17:32493488:T:G:rs2249246	17	32493488	0.336575	2622	ENSG00000274341.1	17	32408013	1	0.015241	0.0263317	6.33251	-9.54652	chr17	32493488	T	G	rs2249246	18322	18322	lincRNA
AC005920.1	AC005920.1-31.345715696296	chr17:50944293:G:A:rs9909831	17	50944293	0.262395	2622	ENSG00000247011.2	17	50934989	1	0.0522472	-0.0329693	-11.9514	-31.3457	chr17	50944293	G	A	rs9909831	11096	11096	lincRNA
AC005921.4	AC005921.4-184.643972320663	chr17:50772507:A:G:rs4611503	17	50772507	0.161709	2622	ENSG00000285829.1	17	50781306	1	0.278351	0.0595204	31.6131	-184.644	chr17	50772507	A	G	rs4611503	2814	2814	lincRNA
AC005962.1	AC005962.1-17.6811417426925	chr17:58205607:G:C:rs17174788	17	58205607	0.0808543	2622	ENSG00000278627.1	17	58202352	1	0.0291467	0.0602714	8.81966	-17.6811	chr17	58205607	G	C	rs17174788	14792	14792	antisense
AC006001.2	AC006001.2-278.721059118958	chr7:66695292:G:A:rs2659909	7	66695292	0.454043	2622	ENSG00000226824.6	7	66654538	1	0.389927	-0.163839	-40.6944	-278.721	chr7	66695292	G	A	rs2659909	1787	1787	sense_intronic
AC006001.3	AC006001.3-40.9059512084963	chr7:66085475:AAAC:A:rs141000681	7	66085475	0.168383	2622	ENSG00000229180.7	7	66526088	1	0.0681361	1.24146	13.764	-40.906	chr7	66085475	AAAC	A	rs141000681	9588	9588	transcribed_unprocessed_pseudogene
AC006001.4	AC006001.4-60.9204384987304	chr7:66564069:T:G:rs75250236	7	66564069	0.116895	2622	ENSG00000275400.1	7	66553805	1	0.100611	-0.20581	-17.0248	-60.9204	chr7	66564069	T	G	rs75250236	7462	7462	processed_pseudogene
AC006011.1	AC006011.1-15.2434640967375	chr2:127844943:C:T:rs72848835	2	127844943	0.0873379	2622	ENSG00000244563.1	2	127846736	1	0.0249859	-0.143195	-8.14846	-15.2435	chr2	127844943	C	T	rs72848835	15667	15667	processed_pseudogene
AC006027.1	AC006027.1-34.5734751820869	chr7:30404661:C:T:rs6961625	7	30404661	0.142639	2622	ENSG00000272638.1	7	30424672	1	0.0576382	0.106795	12.5887	-34.5735	chr7	30404661	C	T	rs6961625	10560	10560	antisense
AC006033.2	AC006033.2-147.085386043273	chr7:38334708:T:C:rs2735161	7	38334708	0.297483	2622	ENSG00000272908.1	7	38326070	1	0.228386	-0.730972	-27.6929	-147.085	chr7	38334708	T	C	rs2735161	3479	3479	lincRNA
AC006042.1	AC006042.1-14.5479106496469	chr7:8102438:T:A:rs6463761	7	8102438	0.0491991	2622	ENSG00000227719.1	7	8114025	1	0.0237971	-0.00879922	-7.94741	-14.5479	chr7	8102438	T	A	rs6463761	15941	15941	antisense
AC006042.4	AC006042.4-20.2876563015215	chr7:7949016:G:GA:rs34403671	7	7949016	0.253242	2622	ENSG00000234141.1	7	7949853	1	0.0335846	0.0205918	9.48904	-20.2877	chr7	7949016	G	GA	rs34403671	13923	13923	antisense
AC006058.1	AC006058.1-66.0756493575658	chr3:44045972:G:A:rs704920	3	44045972	0.420099	2622	ENSG00000261786.1	3	44117299	1	0.108801	-0.0780152	-17.7854	-66.0756	chr3	44045972	G	A	rs704920	7103	7103	lincRNA
AC006059.1	AC006059.1-23.2008033933198	chr3:42660927:A:G:rs67165547	3	42660927	0.121854	2622	ENSG00000230084.5	3	42601963	1	0.0385284	0.0621956	10.1896	-23.2008	chr3	42660927	A	G	rs67165547	13011	13011	antisense
AC006063.1	AC006063.1-10.3441204387335	chr12:4833879:GTCT:G:rs56081390	12	4833879	0.463768	2622	ENSG00000255608.1	12	4838955	1	0.0166053	-0.000415427	-6.61444	-10.3441	chr12	4833879	GTCT	G	rs56081390	17895	17895	sense_intronic
AC006065.4	AC006065.4-28.6332354787933	chr12:126763202:A:T:rs73234846	12	126763202	0.0562548	2622	ENSG00000256732.1	12	126610034	1	0.0476963	0.00464022	11.3917	-28.6332	chr12	126763202	A	T	rs73234846	11664	11664	lincRNA
AC006111.2	AC006111.2-107.483413349971	chr16:3678516:C:T:rs4786429	16	3678516	0.297292	2622	ENSG00000263235.1	16	3650636	1	0.172024	0.153853	23.2017	-107.483	chr16	3678516	C	T	rs4786429	4905	4905	sense_overlapping
AC006111.3	AC006111.3-19.3154283658985	chr16:3687374:T:C:rs79848897	16	3687374	0.226545	2622	ENSG00000276754.1	16	3686998	1	0.0319308	-0.0237694	-9.24454	-19.3154	chr16	3687374	T	C	rs79848897	14243	14243	antisense
AC006115.2	AC006115.2-11.3210649569585	chr19:56585657:A:C:rs6510002	19	56585657	0.250381	2622	ENSG00000286125.1	19	56669941	1	0.0182769	0.0194805	6.9453	-11.3211	chr19	56585657	A	C	rs6510002	17414	17414	processed_transcript
AC006205.2	AC006205.2-168.945184162046	chr12:587956:T:C:rs11063750	12	587956	0.273646	2622	ENSG00000256020.1	12	585865	1	0.257866	-0.14214	-30.0047	-168.945	chr12	587956	T	C	rs11063750	3064	3064	sense_intronic
AC006206.2	AC006206.2-137.050679978685	chr12:5290537:C:G:rs943540824	12	5290537	0.114798	2622	ENSG00000256417.1	12	5290480	1	0.214471	0.0184967	26.5973	-137.051	chr12	5290537	C	G	rs943540824	3715	3715	lincRNA
AC006207.1	AC006207.1-82.1247720471693	chr12:3755316:A:G:rs3809256	12	3755316	0.318841	2622	ENSG00000283138.1	12	3752518	1	0.133842	0.0337215	20.0093	-82.1248	chr12	3755316	A	G	rs3809256	5939	5939	antisense
AC006213.1	AC006213.1-8.18113546140456	chr19:43965995:G:A:rs16976937	19	43965995	0.0297483	2622	ENSG00000159905.14	19	43951223	1	0.012908	0.0524944	5.82082	-8.18114	chr19	43965995	G	A	rs16976937	18898	18898	protein_coding
AC006213.3	AC006213.3-34.9597432631897	chr19:43871799:TAATA:T:rs57202192	19	43871799	0.498093	2622	ENSG00000267058.1	19	43891804	1	0.0582816	-0.0766909	-12.6631	-34.9597	chr19	43871799	TAATA	T	rs57202192	10489	10489	lincRNA
AC006213.7	AC006213.7-8.86130835060285	chr19:43852991:G:C:rs202002839	19	43852991	0.122807	2622	ENSG00000278917.1	19	43891233	1	0.0140697	0.0216005	6.08069	-8.86131	chr19	43852991	G	C	rs202002839	18641	18641	TEC
AC006238.1	AC006238.1-31.5505087356318	chr18:9957552:G:T:rs29095	18	9957552	0.0295576	2622	ENSG00000272799.1	18	9912316	1	0.05259	0.168443	11.9927	-31.5505	chr18	9957552	G	T	rs29095	11055	11055	lincRNA
AC006252.1	AC006252.1-50.7823343822684	chr3:52254929:T:C:rs1060330	3	52254929	0.471205	2622	ENSG00000243224.1	3	52239258	1	0.084296	-0.0809299	-15.444	-50.7823	chr3	52254929	T	C	rs1060330	8390	8390	antisense
AC006273.1	AC006273.1-13.7376888706789	chr19:789863:C:T:rs666592	19	789863	0.434973	2622	ENSG00000272473.1	19	781002	1	0.0224117	-0.00047952	-7.70714	-13.7377	chr19	789863	C	T	rs666592	16302	16302	lincRNA
AC006299.1	AC006299.1-21.7786331947505	chr11:22829626:C:T:rs2286811	11	22829626	0.303013	2622	ENSG00000246225.6	11	22829380	1	0.0361172	-0.0208732	-9.85323	-21.7786	chr11	22829626	C	T	rs2286811	13464	13464	antisense
AC006329.1	AC006329.1-39.2635027029486	chr7:101291266:G:C:rs113239490	7	101291266	0.0612128	2622	ENSG00000232445.1	7	101308346	1	0.0654234	0.0240362	13.4677	-39.2635	chr7	101291266	G	C	rs113239490	9837	9837	antisense
AC006330.1	AC006330.1-39.1468074485727	chr7:76232355:T:C:rs57272821	7	76232355	0.372235	2622	ENSG00000280388.1	7	76043977	1	0.0652304	-0.120659	-13.4464	-39.1468	chr7	76232355	T	C	rs57272821	9857	9857	TEC
AC006333.2	AC006333.2-20.5134201051096	chr7:123748420:A:G:rs55633050	7	123748420	0.468535	2622	ENSG00000272686.1	7	123749068	1	0.0339684	0.0650544	9.54499	-20.5134	chr7	123748420	A	G	rs55633050	13852	13852	antisense
AC006369.1	AC006369.1-82.6772061255441	chr2:37598563:A:G:rs4416195	2	37598563	0.42029	2622	ENSG00000236213.1	2	37600136	1	0.134691	-0.0860527	-20.0825	-82.6772	chr2	37598563	A	G	rs4416195	5895	5895	antisense
AC006372.2	AC006372.2-45.9475300832212	chr7:157491528:C:T:rs76905484	7	157491528	0.0518688	2622	ENSG00000233191.2	7	157513294	1	0.0764179	0.129447	14.6418	-45.9475	chr7	157491528	C	T	rs76905484	8919	8919	processed_transcript
AC006372.3	AC006372.3-10.0324651379794	chr7:157430849:A:G:rs11983032	7	157430849	0.43688	2622	ENSG00000234210.1	7	157466231	1	0.0160721	-0.00695314	-6.50562	-10.0325	chr7	157430849	A	G	rs11983032	18058	18058	lincRNA
AC006378.2	AC006378.2-18.436334724393	chr7:93994879:C:CT:rs77163528	7	93994879	0.364989	2622	ENSG00000278959.1	7	93954044	1	0.0304338	0.0617485	9.01827	-18.4363	chr7	93994879	C	CT	rs77163528	14531	14531	TEC
AC006435.2	AC006435.2-22.2386900634912	chr17:2375350:C:T:rs2252910	17	2375350	0.152746	2622	ENSG00000263345.1	17	2375061	1	0.0368977	0.0453273	9.96316	-22.2387	chr17	2375350	C	T	rs2252910	13333	13333	antisense
AC006435.3	AC006435.3-13.5413146353206	chr17:2380711:A:G:rs6806	17	2380711	0.290236	2622	ENSG00000274758.1	17	2366589	1	0.0220758	-0.00731166	-7.64786	-13.5413	chr17	2380711	A	G	rs6806	16386	16386	antisense
AC006435.4	AC006435.4-94.8980524982205	chr17:1570707:T:C:rs7502819	17	1570707	0.443936	2622	ENSG00000279872.1	17	2424179	1	0.153284	0.00752303	21.6577	-94.8981	chr17	1570707	T	C	rs7502819	5368	5368	TEC
AC006449.6	AC006449.6-13.535151990209	chr17:38723415:T:C:rs6503732	17	38723415	0.361747	2622	ENSG00000277969.1	17	38702452	1	0.0220653	0.112477	7.64599	-13.5352	chr17	38723415	T	C	rs6503732	16388	16388	lincRNA
AC006453.2	AC006453.2-30.7990615640151	chr2:89221108:C:T:rs71249343	2	89221108	0.110221	2622	ENSG00000283196.2	2	89542842	1	0.0513315	0.0818678	11.8405	-30.7991	chr2	89221108	C	T	rs71249343	11202	11202	transcribed_unprocessed_pseudogene
AC006460.2	AC006460.2-22.7444722460717	chr2:190694464:T:TA:rs555589271	2	190694464	0.257246	2622	ENSG00000284052.1	2	190607660	1	0.0377552	0.0463351	10.0828	-22.7445	chr2	190694464	T	TA	rs555589271	13213	13213	bidirectional_promoter_lncRNA
AC006480.2	AC006480.2-78.137169488766	chr7:67371430:A:G:rs6956666	7	67371430	0.39283	2622	ENSG00000273448.1	7	67333047	1	0.127684	0.081482	19.4745	-78.1372	chr7	67371430	A	G	rs6956666	6188	6188	lincRNA
AC006483.2	AC006483.2-66.0871765093865	chr7:5556040:C:T:rs852535	7	5556040	0.122044	2622	ENSG00000272719.1	7	5556731	1	0.108819	0.0977935	17.787	-66.0872	chr7	5556040	C	T	rs852535	7102	7102	antisense
AC006504.1	AC006504.1-330.785597793446	chr19:27788139:AAAGAAGAAG:A:rs141097949	19	27788139	0.155606	2622	ENSG00000261770.1	19	27757184	1	0.444157	0.871973	45.5015	-330.786	chr19	27788139	AAAGAAGAAG	A	rs141097949	1325	1325	lincRNA
AC006504.5	AC006504.5-38.6311577984018	chr19:27439927:A:C:rs7339507	19	27439927	0.244851	2622	ENSG00000267575.6	19	27793463	1	0.0643771	0.3206	13.3521	-38.6312	chr19	27439927	A	C	rs7339507	9950	9950	lincRNA
AC006504.8	AC006504.8-19.4744461230521	chr19:27805723:A:G:rs8107238	19	27805723	0.172387	2622	ENSG00000281468.1	19	27802838	1	0.0322014	0.0368055	9.28493	-19.4744	chr19	27805723	A	G	rs8107238	14198	14198	sense_intronic
AC006517.1	AC006517.1-10.6869537597137	chr12:7843874:G:A:rs12231173	12	7843874	0.264111	2622	ENSG00000241828.2	12	7860437	1	0.0171919	-0.00333163	-6.73226	-10.687	chr12	7843874	G	A	rs12231173	17717	17717	processed_pseudogene
AC006518.2	AC006518.2-8.93777133236553	chr12:10968068:G:A:rs4763601	12	10968068	0.427918	2622	ENSG00000256682.2	12	10894943	1	0.0142004	-0.00429611	-6.10927	-8.93777	chr12	10968068	G	A	rs4763601	18619	18619	transcribed_processed_pseudogene
AC006518.7	AC006518.7-130.495670363843	chr12:10902716:C:A:rs2418221	12	10902716	0.429062	2622	ENSG00000284826.1	12	10881011	1	0.205248	-0.100164	-25.8677	-130.496	chr12	10902716	C	A	rs2418221	3892	3892	protein_coding
AC006538.1	AC006538.1-73.1029586831867	chr19:2737553:G:A:rs10424305	19	2737553	0.25286	2622	ENSG00000261342.1	19	2727743	1	0.11985	0.132256	18.7834	-73.103	chr19	2737553	G	A	rs10424305	6613	6613	sense_intronic
AC006942.1	AC006942.1-94.9239585110266	chr19:49809396:C:T:rs2305921	19	49809396	0.150648	2622	ENSG00000269194.1	19	49808933	1	0.153323	-0.36591	-21.661	-94.924	chr19	49809396	C	T	rs2305921	5367	5367	antisense
AC006946.2	AC006946.2-26.4514088947501	chr22:17046350:G:A:rs62236210	22	17046350	0.104691	2622	ENSG00000273203.1	22	17067821	1	0.0440226	-0.0859685	-10.9232	-26.4514	chr22	17046350	G	A	rs62236210	12168	12168	lincRNA
AC006946.3	AC006946.3-13.0331851044329	chr22:17036408:T:C:rs3016113	22	17036408	0.364989	2622	ENSG00000273442.1	22	17080701	1	0.0212066	0.0177027	7.49245	-13.0332	chr22	17036408	T	C	rs3016113	16603	16603	lincRNA
AC006960.3	AC006960.3-68.3828475211579	chr7:36297359:C:G:rs2270319	7	36297359	0.319603	2622	ENSG00000260070.1	7	36319775	1	0.112443	-0.107545	-18.1177	-68.3828	chr7	36297359	C	G	rs2270319	6917	6917	antisense
AC006978.1	AC006978.1-38.9693729069902	chr7:30371803:G:T:rs141246683	7	30371803	0.0097254	2622	ENSG00000235859.5	7	30371508	1	0.0649369	-1.60407	-13.414	-38.9694	chr7	30371803	G	T	rs141246683	9873	9873	processed_pseudogene
AC007000.1	AC007000.1-25.5121435644529	chr7:77140191:G:A:rs71555963	7	77140191	0.164569	2622	ENSG00000213542.3	7	77115399	1	0.0424376	0.0994887	10.7158	-25.5121	chr7	77140191	G	A	rs71555963	12399	12399	processed_pseudogene
AC007032.1	AC007032.1-22.8806133451071	chr7:106286419:G:A:rs61330082	7	106286419	0.250763	2622	ENSG00000273320.1	7	106285480	1	0.037986	-0.112832	-10.1147	-22.8806	chr7	106286419	G	A	rs61330082	13154	13154	antisense
AC007036.1	AC007036.1-11.3674665629627	chr7:30176380:TACA:T:rs3050217	7	30176380	0.212433	2622	ENSG00000227017.1	7	30176387	1	0.0183563	-0.014628	-6.96065	-11.3675	chr7	30176380	TACA	T	rs3050217	17387	17387	lincRNA
AC007038.1	AC007038.1-13.1181158796488	chr2:210048343:A:G:rs12470144	2	210048343	0.34077	2622	ENSG00000229127.1	2	210030733	1	0.0213519	-0.0623498	-7.51863	-13.1181	chr2	210048343	A	G	rs12470144	16570	16570	antisense
AC007068.1	AC007068.1-153.225722206975	chr12:9691959:C:T:rs16923367	12	9691959	0.145309	2622	ENSG00000213443.2	12	9695384	1	0.236781	-3.99975	-28.3519	-153.226	chr12	9691959	C	T	rs16923367	3362	3362	processed_pseudogene
AC007098.1	AC007098.1-8.94445149886315	chr2:62730920:T:TAG:rs774378550	2	62730920	0.12643	2622	ENSG00000231609.6	2	62957326	1	0.0142118	0.0088101	6.11176	-8.94445	chr2	62730920	T	TAG	rs774378550	18617	18617	antisense
AC007114.1	AC007114.1-49.5329673535807	chr17:57087520:G:C:rs721426	17	57087520	0.355263	2622	ENSG00000263004.1	17	57078298	1	0.0822663	-0.0829372	-15.24	-49.533	chr17	57087520	G	C	rs721426	8519	8519	lincRNA
AC007216.3	AC007216.3-14.1591251281247	chr16:11976973:G:T:rs530344123	16	11976973	0.00381388	2622	ENSG00000261560.1	16	11881075	1	0.0231324	0.204402	7.83297	-14.1591	chr16	11976973	G	T	rs530344123	16104	16104	sense_intronic
AC007220.1	AC007220.1-15.5296091632836	chr16:11169999:T:G:rs16958108	16	11169999	0.11804	2622	ENSG00000263033.2	16	11196177	1	0.0254747	0.054282	8.22985	-15.5296	chr16	11169999	T	G	rs16958108	15574	15574	lincRNA
AC007224.2	AC007224.2-34.3557627265812	chr16:8664866:C:CA:rs36041751	16	8664866	0.117277	2622	ENSG00000279357.1	16	8666762	1	0.0572754	0.113037	12.5466	-34.3558	chr16	8664866	C	CA	rs36041751	10596	10596	TEC
AC007240.1	AC007240.1-21.9421264503983	chr2:10300230:C:A:rs2192670	2	10300230	0.342487	2622	ENSG00000285872.1	2	10287800	1	0.0363946	0.033622	9.89242	-21.9421	chr2	10300230	C	A	rs2192670	13419	13419	bidirectional_promoter_lncRNA
AC007255.1	AC007255.1-25.9355469199149	chr7:29648364:A:G:rs1483377164	7	29648364	0.0131579	2622	ENSG00000223813.2	7	29514225	1	0.0431524	0.00325763	10.8097	-25.9355	chr7	29648364	A	G	rs1483377164	12302	12302	antisense
AC007256.1	AC007256.1-7.77606747777427	chr2:201377184:T:G:rs10202963	2	201377184	0.43135	2622	ENSG00000213090.2	2	201410544	1	0.0122168	0.0186457	5.66084	-7.77607	chr2	201377184	T	G	rs10202963	18984	18984	processed_pseudogene
AC007262.2	AC007262.2-12.2333991474149	chr14:81155320:C:A:rs12590557	14	81155320	0.280511	2622	ENSG00000284959.1	14	81012099	1	0.0198382	0.0370958	7.24162	-12.2334	chr14	81155320	C	A	rs12590557	16982	16982	antisense
AC007278.1	AC007278.1-490.394688724258	chr2:102431747:C:A:rs6755905	2	102431747	0.498665	2622	ENSG00000234389.1	2	102438713	1	0.582365	2.2668	60.1081	-490.395	chr2	102431747	C	A	rs6755905	755	755	sense_intronic
AC007278.2	AC007278.2-86.6264881513474	chr2:102391163:A:G:rs3860444	2	102391163	0.216438	2622	ENSG00000236525.1	2	102433957	1	0.140743	0.200404	20.6008	-86.6265	chr2	102391163	A	G	rs3860444	5689	5689	sense_intronic
AC007285.1	AC007285.1-12.0826971858582	chr7:29984777:T:C:rs56337312	7	29984777	0.121854	2622	ENSG00000227014.6	7	29988600	1	0.0195803	0.034449	7.19345	-12.0827	chr7	29984777	T	C	rs56337312	17054	17054	antisense
AC007292.1	AC007292.1-92.8732793168555	chr19:4360546:G:A:rs7769	19	4360546	0.260107	2622	ENSG00000267980.1	19	4363789	1	0.15023	-0.165424	-21.4024	-92.8733	chr19	4360546	G	A	rs7769	5441	5441	antisense
AC007298.1	AC007298.1-126.967354749684	chr12:95999809:C:T:rs61937881	12	95999809	0.269641	2622	ENSG00000257715.1	12	96025323	1	0.20024	-0.188551	-25.4701	-126.967	chr12	95999809	C	T	rs61937881	3983	3983	antisense
AC007298.2	AC007298.2-192.597607992865	chr12:95996374:T:C:rs7970524	12	95996374	0.270404	2622	ENSG00000257878.1	12	95996521	1	0.288515	-1.9343	-32.4142	-192.598	chr12	95996374	T	C	rs7970524	2690	2690	antisense
AC007318.2	AC007318.2-8.77451473171564	chr2:65238649:A:ACT:rs34271403	2	65238649	0.258772	2622	ENSG00000273763.2	2	65203502	1	0.0139214	-0.013139	-6.0481	-8.77451	chr2	65238649	A	ACT	rs34271403	18665	18665	transcribed_processed_pseudogene
AC007319.1	AC007319.1-16.0713537573534	chr2:187417603:T:A:rs2882203	2	187417603	0.402174	2622	ENSG00000224063.5	2	187003220	1	0.0264	0.000837349	8.38195	-16.0714	chr2	187417603	T	A	rs2882203	15371	15371	antisense
AC007336.1	AC007336.1-22.6634920642467	chr16:55535685:A:G:rs8182127	16	55535685	0.0593059	2622	ENSG00000261997.1	16	55538200	1	0.037618	0.213754	10.0637	-22.6635	chr16	55535685	A	G	rs8182127	13232	13232	lincRNA
AC007336.2	AC007336.2-50.057881847038	chr16:55447357:C:A:rs72808994	16	55447357	0.268688	2622	ENSG00000274508.1	16	55425574	1	0.0831196	0.00428716	15.326	-50.0579	chr16	55447357	C	A	rs72808994	8463	8463	lincRNA
AC007342.2	AC007342.2-187.722135386283	chr16:53362444:T:C:rs2908778	16	53362444	0.279367	2622	ENSG00000259962.1	16	53362019	1	0.282301	-0.105516	-31.9241	-187.722	chr16	53362444	T	C	rs2908778	2769	2769	unprocessed_pseudogene
AC007342.3	AC007342.3-56.3011138971565	chr16:53362444:T:C:rs2908778	16	53362444	0.279367	2622	ENSG00000260078.3	16	53364982	1	0.0932117	1.32445	16.3198	-56.3011	chr16	53362444	T	C	rs2908778	7818	7818	transcribed_unprocessed_pseudogene
AC007342.4	AC007342.4-160.397499443482	chr16:53373824:A:T:rs2908775	16	53373824	0.298627	2622	ENSG00000261804.1	16	53373493	1	0.246473	-0.879397	-29.1118	-160.397	chr16	53373824	A	T	rs2908775	3228	3228	lincRNA
AC007342.5	AC007342.5-180.627152347112	chr16:53373824:A:T:rs2908775	16	53373824	0.298627	2622	ENSG00000262714.1	16	53386944	1	0.273163	-1.59332	-31.2051	-180.627	chr16	53373824	A	T	rs2908775	2881	2881	lincRNA
AC007342.6	AC007342.6-17.6705923418975	chr16:53474301:TTTTATTTA:T:rs149141226	16	53474301	0.206331	2622	ENSG00000279344.1	16	53478957	1	0.0291288	0.0195527	8.81686	-17.6706	chr16	53474301	TTTTATTTA	T	rs149141226	14796	14796	TEC
AC007342.7	AC007342.7-120.216612665698	chr16:53491819:C:CAGTA:rs16745	16	53491819	0.171815	2622	ENSG00000279722.1	16	53487607	1	0.190572	0.412237	24.6987	-120.217	chr16	53491819	C	CAGTA	rs16745	4356	4356	TEC
AC007342.8	AC007342.8-147.520733721886	chr16:53373824:A:T:rs2908775	16	53373824	0.298627	2622	ENSG00000279741.1	16	53389886	1	0.228984	-0.459915	-27.7399	-147.521	chr16	53373824	A	T	rs2908775	3475	3475	TEC
AC007342.9	AC007342.9-129.777560494178	chr16:53373824:A:T:rs2908775	16	53373824	0.298627	2622	ENSG00000280027.1	16	53391089	1	0.204232	-1.03781	-25.7871	-129.778	chr16	53373824	A	T	rs2908775	3913	3913	TEC
AC007368.1	AC007368.1-14.5720789629857	chr12:126362219:G:A:rs7135249	12	126362219	0.392639	2622	ENSG00000255595.4	12	126191151	1	0.0238384	-0.0335171	-7.95448	-14.5721	chr12	126362219	G	A	rs7135249	15931	15931	processed_transcript
AC007378.1	AC007378.1-45.7549946886451	chr2:36552001:T:G:rs10180760	2	36552001	0.390732	2622	ENSG00000273090.1	2	36513255	1	0.0761029	-0.0320337	-14.6091	-45.755	chr2	36552001	T	G	rs10180760	8938	8938	antisense
AC007381.1	AC007381.1-20.0552128662525	chr2:60343215:C:CT:rs142888909	2	60343215	0.341915	2622	ENSG00000228590.2	2	60336446	1	0.0331894	-0.104749	-9.43111	-20.0552	chr2	60343215	C	CT	rs142888909	13992	13992	lincRNA
AC007382.1	AC007382.1-16.7139978800025	chr2:36847870:T:A:rs1861435	2	36847870	0.415713	2622	ENSG00000279519.1	2	36839922	1	0.027497	0.109041	8.55916	-16.714	chr2	36847870	T	A	rs1861435	15113	15113	TEC
AC007384.1	AC007384.1-50.546511411772	chr7:104941527:A:C:rs2470940	7	104941527	0.412471	2622	ENSG00000237513.1	7	104941063	1	0.0839132	0.180717	15.4057	-50.5465	chr7	104941527	A	C	rs2470940	8418	8418	lincRNA
AC007395.1	AC007395.1-168.305768371337	chr2:70826446:A:G:rs7560953	2	70826446	0.340389	2622	ENSG00000231386.1	2	70810798	1	0.25702	-0.0388176	-29.9384	-168.306	chr2	70826446	A	G	rs7560953	3078	3078	processed_pseudogene
AC007405.1	AC007405.1-68.7889990811713	chr2:170741813:A:G:rs7582430	2	170741813	0.34344	2622	ENSG00000234350.4	2	170723086	1	0.113083	-0.0145313	-18.1757	-68.789	chr2	170741813	A	G	rs7582430	6891	6891	lincRNA
AC007406.5	AC007406.5-38.803589464714	chr12:263954:T:C:rs579526	12	263954	0.229786	2622	ENSG00000261799.1	12	273954	1	0.0646625	-0.658468	-13.3837	-38.8036	chr12	263954	T	C	rs579526	9895	9895	sense_overlapping
AC007485.2	AC007485.2-72.2534939403842	chr17:54967964:G:A:rs17817950	17	54967964	0.250191	2622	ENSG00000279059.1	17	54956760	1	0.118521	0.403663	18.6649	-72.2535	chr17	54967964	G	A	rs17817950	6670	6670	TEC
AC007541.1	AC007541.1-10.6146938024232	chr12:106959817:A:G:rs10746071	12	106959817	0.430015	2622	ENSG00000260329.1	12	106954029	1	0.0170682	-0.0296798	-6.70758	-10.6147	chr12	106959817	A	G	rs10746071	17752	17752	antisense
AC007546.1	AC007546.1-15.6923359692477	chr12:110185351:A:AT:rs150670759	12	110185351	0.0236461	2622	ENSG00000277595.1	12	110032245	1	0.0257527	-0.118773	-8.27581	-15.6923	chr12	110185351	A	AT	rs150670759	15512	15512	sense_intronic
AC007556.1	AC007556.1-23.459248088875	chr2:169107822:T:C:rs736020	2	169107822	0.496949	2622	ENSG00000235321.1	2	169100743	1	0.0389662	0.00717239	10.2496	-23.4592	chr2	169107822	T	C	rs736020	12950	12950	antisense
AC007569.1	AC007569.1-29.58836914244	chr12:108639503:G:A:rs56067627	12	108639503	0.0646453	2622	ENSG00000257221.3	12	108628687	1	0.0493009	-0.198306	-11.5915	-29.5884	chr12	108639503	G	A	rs56067627	11452	11452	antisense
AC007610.4	AC007610.4-19.2843174379142	chr16:50035401:C:G:rs2041918	16	50035401	0.298436	2622	ENSG00000279356.1	16	50072862	1	0.0318778	0.0330851	9.23662	-19.2843	chr16	50035401	C	G	rs2041918	14259	14259	TEC
AC007611.1	AC007611.1-13.269963713441	chr16:48670001:G:A:rs78488773	16	48670001	0.0455759	2622	ENSG00000260086.2	16	48623436	1	0.0216117	0.107213	7.56524	-13.27	chr16	48670001	G	A	rs78488773	16506	16506	lincRNA
AC007619.1	AC007619.1-16.3008325247754	chr12:12465909:C:T:rs28932168	12	12465909	0.112891	2622	ENSG00000255670.1	12	12485353	1	0.0267918	0.0204509	8.44562	-16.3008	chr12	12465909	C	T	rs28932168	15284	15284	lincRNA
AC007620.2	AC007620.2-15.028258170918	chr3:179348516:T:C:rs13089906	3	179348516	0.0421434	2622	ENSG00000242539.2	3	179396961	1	0.0246181	0.0901532	8.08675	-15.0283	chr3	179348516	T	C	rs13089906	15754	15754	antisense
AC007622.2	AC007622.2-9.45023091317702	chr12:107712116:G:A:rs11547909	12	107712116	0.00781846	2622	ENSG00000258136.1	12	107736555	1	0.0150764	0.020107	6.29768	-9.45023	chr12	107712116	G	A	rs11547909	18376	18376	antisense
AC007663.1	AC007663.1-29.4803271984871	chr22:20306102:G:A:rs2904577	22	20306102	0.418764	2622	ENSG00000161132.6	22	20299760	1	0.0491195	0.0242409	11.5691	-29.4803	chr22	20306102	G	A	rs2904577	11470	11470	unprocessed_pseudogene
AC007663.2	AC007663.2-35.8611012613578	chr22:20215842:G:C:rs9606288	22	20215842	0.147597	2622	ENSG00000249923.1	22	20198729	1	0.0597813	0.0238887	12.8352	-35.8611	chr22	20215842	G	C	rs9606288	10336	10336	antisense
AC007681.1	AC007681.1-9.64540860679534	chr2:74962897:C:A:rs12713820	2	74962897	0.483028	2622	ENSG00000270571.2	2	75154366	1	0.0154101	0.0123177	6.36809	-9.64541	chr2	74962897	C	A	rs12713820	18273	18273	antisense
AC007686.2	AC007686.2-23.0308982240172	chr14:77076151:G:A:rs2160664	14	77076151	0.323799	2622	ENSG00000258473.1	14	77048172	1	0.0382406	-0.0129045	-10.1499	-23.0309	chr14	77076151	G	A	rs2160664	13119	13119	lincRNA
AC007686.3	AC007686.3-18.1085790985767	chr14:77033792:T:TA:rs34354931	14	77033792	0.102021	2622	ENSG00000273729.1	14	77028086	1	0.0298754	-0.421676	-8.93257	-18.1086	chr14	77033792	T	TA	rs34354931	14652	14652	antisense
AC007686.4	AC007686.4-141.233783089559	chr14:77076151:G:A:rs2160664	14	77076151	0.323799	2622	ENSG00000285966.1	14	76958098	1	0.220301	-0.480034	-27.057	-141.234	chr14	77076151	G	A	rs2160664	3614	3614	lincRNA
AC007728.2	AC007728.2-203.39130250536	chr16:50740427:AAAG:A:rs59616368	16	50740427	0.102403	2622	ENSG00000261644.2	16	50727417	1	0.302084	2.167	33.4886	-203.391	chr16	50740427	AAAG	A	rs59616368	2540	2540	antisense
AC007728.3	AC007728.3-219.049657222855	chr16:50692811:A:T:rs34231814	16	50692811	0.272311	2622	ENSG00000270120.1	16	50712844	1	0.321316	-0.447891	-35.024	-219.05	chr16	50692811	A	T	rs34231814	2315	2315	sense_intronic
AC007731.2	AC007731.2-40.6856725174954	chr22:20358683:C:A:rs62218242	22	20358683	0.462243	2622	ENSG00000235578.1	22	20343203	1	0.0677727	-0.00805607	-13.7246	-40.6857	chr22	20358683	C	A	rs62218242	9623	9623	lincRNA
AC007743.1	AC007743.1-9.80597622909016	chr2:56371692:A:G:rs13021782	2	56371692	0.441838	2622	ENSG00000233251.7	2	56173534	1	0.0156847	0.000596385	6.42547	-9.80598	chr2	56371692	A	G	rs13021782	18177	18177	antisense
AC007773.1	AC007773.1-28.726030222278	chr19:32390365:A:G:rs1015839	19	32390365	0.253814	2622	ENSG00000267213.4	19	32390050	1	0.0478523	0.0279446	11.4112	-28.726	chr19	32390365	A	G	rs1015839	11642	11642	antisense
AC007785.3	AC007785.3-10.5600589697185	chr19:46035387:G:A:rs11083794	19	46035387	0.324752	2622	ENSG00000268401.1	19	46027654	1	0.0169747	0.0156594	6.68887	-10.5601	chr19	46035387	G	A	rs11083794	17787	17787	lincRNA
AC007823.1	AC007823.1-9.52548056211106	chr3:179379346:A:T:rs6443644	3	179379346	0.441457	2622	ENSG00000260743.1	3	179340322	1	0.015205	0.0104262	6.32491	-9.52548	chr3	179379346	A	T	rs6443644	18331	18331	lincRNA
AC007834.1	AC007834.1-17.2952362673887	chr12:110678439:CTTTTTTTTTTTT:C:rs1341773468	12	110678439	0.0345156	2622	ENSG00000249094.2	12	109880676	1	0.0284887	0.00306643	8.71657	-17.2952	chr12	110678439	CTTTTTTTTTTTT	C	rs1341773468	14919	14919	lincRNA
AC007848.1	AC007848.1-92.893570643468	chr12:5359144:CAA:C:rs1315794767	12	5359144	0.0474828	2622	ENSG00000255983.1	12	5388589	1	0.150261	0.0126768	21.4049	-92.8936	chr12	5359144	CAA	C	rs1315794767	5440	5440	lincRNA
AC007879.3	AC007879.3-70.4800885263999	chr2:207233681:A:G:rs13401786	2	207233681	0.396644	2622	ENSG00000234902.6	2	207186717	1	0.115742	-0.123612	-18.4157	-70.4801	chr2	207233681	A	G	rs13401786	6795	6795	lincRNA
AC007879.4	AC007879.4-164.552405712355	chr2:207233681:A:G:rs13401786	2	207233681	0.396644	2622	ENSG00000240440.1	2	207235299	1	0.252032	-0.0550238	-29.5475	-164.552	chr2	207233681	A	G	rs13401786	3129	3129	lincRNA
AC007881.1	AC007881.1-17.3240881255095	chr2:71050492:A:T:rs34390653	2	71050492	0.169336	2622	ENSG00000233870.1	2	71178587	1	0.0285379	-0.0223159	-8.72432	-17.3241	chr2	71050492	A	T	rs34390653	14912	14912	unprocessed_pseudogene
AC007881.2	AC007881.2-203.268956233015	chr2:71057182:T:C:rs11690404	2	71057182	0.412281	2622	ENSG00000236469.1	2	71002531	1	0.301932	-0.0747638	-33.4765	-203.269	chr2	71057182	T	C	rs11690404	2541	2541	antisense
AC007950.1	AC007950.1-47.6680191365702	chr15:63496987:A:C:rs56094562	15	63496987	0.356217	2622	ENSG00000140455.17	15	63504511	1	0.0792286	4.13277	14.9313	-47.668	chr15	63496987	A	C	rs56094562	8722	8722	protein_coding
AC007950.2	AC007950.2-21.7414888794871	chr15:63470590:T:C:rs28787953	15	63470590	0.371854	2622	ENSG00000259268.1	15	63456294	1	0.0360541	-0.0289776	-9.8443	-21.7415	chr15	63470590	T	C	rs28787953	13494	13494	lincRNA
AC007952.7	AC007952.7-8.57979644535047	chr17:19121260:AT:A:rs1438331910	17	19121260	0.0572082	2622	ENSG00000263394.1	17	19091069	1	0.0135887	-0.00761175	-5.9744	-8.5798	chr17	19121260	AT	A	rs1438331910	18748	18748	lincRNA
AC007993.3	AC007993.3-14.2993201241129	chr17:43918436:A:G:rs111414514	17	43918436	0.0625477	2622	ENSG00000282199.1	17	43914433	1	0.0233721	-0.0298357	-7.87441	-14.2993	chr17	43918436	A	G	rs111414514	16045	16045	antisense
AC008014.1	AC008014.1-173.146846506976	chr12:46355182:C:G:rs4768697	12	46355182	0.241228	2622	ENSG00000257261.5	12	46383679	1	0.263404	0.135569	30.439	-173.147	chr12	46355182	C	G	rs4768697	2982	2982	lincRNA
AC008026.3	AC008026.3-28.0536558236486	chr17:62584861:G:T:rs4968766	17	62584861	0.382342	2622	ENSG00000264546.1	17	62549726	1	0.0467216	0.0221439	11.2689	-28.0537	chr17	62584861	G	T	rs4968766	11788	11788	sense_intronic
AC008033.3	AC008033.3-251.234658510974	chr12:68450785:T:A:rs2216438	12	68450785	0.368993	2622	ENSG00000273824.1	12	68426331	1	0.359219	0.977515	38.1117	-251.235	chr12	68450785	T	A	rs2216438	1977	1977	lincRNA
AC008035.1	AC008035.1-20.2503600846938	chr12:46355182:C:G:rs4768697	12	46355182	0.241228	2622	ENSG00000272369.1	12	46537502	1	0.0335212	0.0245389	9.47976	-20.2504	chr12	46355182	C	G	rs4768697	13935	13935	lincRNA
AC008040.1	AC008040.1-38.269491353402	chr3:169965248:T:C:rs6808317	3	169965248	0.120709	2622	ENSG00000239219.2	3	169939353	1	0.0637782	0.0674734	13.2856	-38.2695	chr3	169965248	T	C	rs6808317	10007	10007	antisense
AC008040.2	AC008040.2-37.1242552926644	chr3:170027739:A:G:rs9824474	3	170027739	0.377574	2622	ENSG00000242583.1	3	170062244	1	0.0618795	0.0407266	13.0731	-37.1243	chr3	170027739	A	G	rs9824474	10175	10175	processed_pseudogene
AC008040.4	AC008040.4-8.77749771247208	chr3:169950810:TTA:T:rs56363329	3	169950810	0.113082	2622	ENSG00000244193.1	3	169945987	1	0.0139265	0.0085647	6.04923	-8.7775	chr3	169950810	TTA	T	rs56363329	18662	18662	transcribed_processed_pseudogene
AC008073.1	AC008073.1-11.7537341571209	chr2:24200413:T:TGA:rs112058782	2	24200413	0.316171	2622	ENSG00000223754.1	2	24199839	1	0.0190174	-0.00652737	-7.08726	-11.7537	chr2	24200413	T	TGA	rs112058782	17203	17203	antisense
AC008074.1	AC008074.1-54.6813290305592	chr2:64273881:G:T:rs34354460	2	64273881	0.139207	2622	ENSG00000237217.1	2	64450096	1	0.0906034	0.0540569	16.0668	-54.6813	chr2	64273881	G	T	rs34354460	7996	7996	processed_pseudogene
AC008074.2	AC008074.2-16.3354623267809	chr2:64526542:T:C:rs78054499	2	64526542	0.0800915	2622	ENSG00000260101.1	2	64522187	1	0.0268509	0.101011	8.45519	-16.3355	chr2	64526542	T	C	rs78054499	15268	15268	lincRNA
AC008079.1	AC008079.1-30.8431074192313	chr22:18147043:A:G:rs62229486	22	18147043	0.0398551	2622	ENSG00000280007.1	22	18110759	1	0.0514053	0.161849	11.8494	-30.8431	chr22	18147043	A	G	rs62229486	11183	11183	antisense
AC008083.1	AC008083.1-48.0414122799414	chr12:47255926:C:T:rs855173	12	47255926	0.327231	2622	ENSG00000257925.1	12	47237734	1	0.0798375	0.0129033	14.9936	-48.0414	chr12	47255926	C	T	rs855173	8682	8682	antisense
AC008083.2	AC008083.2-187.489286682233	chr12:47249577:A:G:rs855160	12	47249577	0.327231	2622	ENSG00000258181.1	12	47248124	1	0.282003	0.0871103	31.9007	-187.489	chr12	47249577	A	G	rs855160	2770	2770	lincRNA
AC008083.3	AC008083.3-20.5018436182903	chr12:47258922:C:T:rs1101816	12	47258922	0.31598	2622	ENSG00000276454.1	12	47265665	1	0.0339487	0.020433	9.54213	-20.5018	chr12	47258922	C	T	rs1101816	13859	13859	lincRNA
AC008105.1	AC008105.1-152.674607743606	chr17:45239153:T:C:rs1023995	17	45239153	0.286995	2622	ENSG00000233175.2	17	45238028	1	0.236031	-0.455553	-28.2931	-152.675	chr17	45239153	T	C	rs1023995	3380	3380	antisense
AC008105.2	AC008105.2-60.1176833951737	chr17:45248472:T:C:rs28544002	17	45248472	0.133295	2622	ENSG00000233483.3	17	45245186	1	0.0993293	-0.118354	-16.904	-60.1177	chr17	45248472	T	C	rs28544002	7509	7509	transcribed_unitary_pseudogene
AC008105.3	AC008105.3-8.96026539126189	chr17:45216576:C:T:rs148241373	17	45216576	0.0131579	2622	ENSG00000267121.5	17	45190931	1	0.0142388	-6.84082	-6.11765	-8.96027	chr17	45216576	C	T	rs148241373	18606	18606	antisense
AC008267.2	AC008267.2-19.5395991016411	chr7:66406032:T:C:rs551651793	7	66406032	0.00457666	2622	ENSG00000230189.7	7	66427949	1	0.0323123	0.258601	9.30144	-19.5396	chr7	66406032	T	C	rs551651793	14168	14168	transcribed_unprocessed_pseudogene
AC008267.5	AC008267.5-57.9302737950689	chr7:66384222:C:T:rs778715	7	66384222	0.407132	2622	ENSG00000237310.1	7	66493706	1	0.0958279	0.0828942	16.5712	-57.9303	chr7	66384222	C	T	rs778715	7680	7680	lincRNA
AC008280.3	AC008280.3-24.8648588367986	chr2:54057304:G:A:rs1363061	2	54057304	0.100305	2622	ENSG00000272156.1	2	54082554	1	0.0413441	-0.0707399	-10.5708	-24.8649	chr2	54057304	G	A	rs1363061	12558	12558	lincRNA
AC008393.1	AC008393.1-53.3041573023937	chr5:179859216:G:T:rs72813742	5	179859216	0.0102975	2622	ENSG00000245317.2	5	179859013	1	0.0883803	0.280548	15.8491	-53.3042	chr5	179859216	G	T	rs72813742	8138	8138	lincRNA
AC008429.1	AC008429.1-19.1357012306074	chr5:172970619:T:TTAAC:rs10630243	5	172970619	0.211098	2622	ENSG00000204758.7	5	172954786	1	0.0316249	-0.0267735	-9.1987	-19.1357	chr5	172970619	T	TTAAC	rs10630243	14304	14304	antisense
AC008443.1	AC008443.1-18.3306051764509	chr5:181240048:C:A:rs2771000	5	181240048	0.161137	2622	ENSG00000233937.6	5	181246523	1	0.0302537	-0.143927	-8.99071	-18.3306	chr5	181240048	C	A	rs2771000	14575	14575	processed_transcript
AC008467.1	AC008467.1-535.761886197178	chr5:109334720:A:G:rs414724	5	109334720	0.218345	2622	ENSG00000249476.1	5	109237120	1	0.615002	2.02971	64.3344	-535.762	chr5	109334720	A	G	rs414724	694	694	lincRNA
AC008494.3	AC008494.3-10.4021370831077	chr5:115287008:C:T:rs267300	5	115287008	0.116323	2622	ENSG00000271797.1	5	115262505	1	0.0167045	-0.043478	-6.63451	-10.4021	chr5	115287008	C	T	rs267300	17863	17863	antisense
AC008507.1	AC008507.1-13.6267448115493	chr19:30037523:G:A:rs117475701	19	30037523	0.0257437	2622	ENSG00000266910.2	19	30037423	1	0.022222	-0.127386	-7.6737	-13.6267	chr19	30037523	G	A	rs117475701	16343	16343	processed_pseudogene
AC008522.1	AC008522.1-75.889468611431	chr5:98856032:T:C:rs2455425	5	98856032	0.0877193	2622	ENSG00000279232.2	5	98792861	1	0.124195	-0.118808	-19.1682	-75.8895	chr5	98856032	T	C	rs2455425	6411	6411	antisense
AC008537.3	AC008537.3-25.049221809922	chr19:40799888:CTCTG:C:rs111833532	19	40799888	0.442792	2622	ENSG00000279108.1	19	40840159	1	0.0416557	0.177778	10.6123	-25.0492	chr19	40799888	CTCTG	C	rs111833532	12515	12515	TEC
AC008554.1	AC008554.1-76.0208104664743	chr19:20537345:C:T:rs144625322	19	20537345	0.0678871	2622	ENSG00000237440.9	19	20535825	1	0.124399	-1.85752	-19.1862	-76.0208	chr19	20537345	C	T	rs144625322	6404	6404	protein_coding
AC008555.1	AC008555.1-49.6089062210312	chr19:34817031:C:T:rs12976931	19	34817031	0.477689	2622	ENSG00000261754.2	19	34811589	1	0.0823898	-0.114762	-15.2525	-49.6089	chr19	34817031	C	T	rs12976931	8507	8507	lincRNA
AC008555.3	AC008555.3-13.7150727092609	chr19:34860861:G:A:rs190805363	19	34860861	0.408658	2622	ENSG00000270624.1	19	34866352	1	0.022373	0.00984537	7.70033	-13.7151	chr19	34860861	G	A	rs190805363	16314	16314	processed_pseudogene
AC008555.4	AC008555.4-14.8673726577634	chr19:34849062:G:A:rs749981	19	34849062	0.428871	2622	ENSG00000271109.1	19	34849278	1	0.0243432	0.16883	8.04033	-14.8674	chr19	34849062	G	A	rs749981	15812	15812	lincRNA
AC008555.7	AC008555.7-25.1593263462484	chr19:34945924:G:A:rs2651076	19	34945924	0.391114	2622	ENSG00000280106.1	19	34949038	1	0.0418417	-0.129129	-10.637	-25.1593	chr19	34945924	G	A	rs2651076	12486	12486	TEC
AC008569.2	AC008569.2-24.1776222311555	chr19:14461537:G:A:rs55794308	19	14461537	0.10984	2622	ENSG00000267474.1	19	14458401	1	0.040182	-0.108165	-10.4149	-24.1776	chr19	14461537	G	A	rs55794308	12754	12754	sense_intronic
AC008592.3	AC008592.3-26.3237748970125	chr5:95834698:C:T:rs56126846	5	95834698	0.314645	2622	ENSG00000251000.1	5	95834424	1	0.0438074	-0.0177847	-10.8952	-26.3238	chr5	95834698	C	T	rs56126846	12207	12207	processed_pseudogene
AC008592.5	AC008592.5-9.97972071989744	chr5:95835687:A:C:rs7725607	5	95835687	0.405034	2622	ENSG00000272021.1	5	95849309	1	0.0159819	0.0042684	6.48704	-9.97972	chr5	95835687	A	C	rs7725607	18083	18083	lincRNA
AC008610.1	AC008610.1-18.6963363572936	chr5:180301860:A:C:rs4700932	5	180301860	0.43402	2622	ENSG00000248367.1	5	180293245	1	0.0308767	-0.0619266	-9.08573	-18.6963	chr5	180301860	A	C	rs4700932	14427	14427	antisense
AC008622.2	AC008622.2-10.4638228345437	chr19:46788304:A:G:rs3027953	19	46788304	0.246949	2622	ENSG00000275719.1	19	46787815	1	0.0168101	-0.0498704	-6.65579	-10.4638	chr19	46788304	A	G	rs3027953	17833	17833	antisense
AC008629.1	AC008629.1-10.4585024388329	chr5:119060533:C:T:rs299216	5	119060533	0.161518	2622	ENSG00000249494.5	5	119006347	1	0.016801	-0.00158405	-6.65396	-10.4585	chr5	119060533	C	T	rs299216	17835	17835	antisense
AC008637.1	AC008637.1-105.249834494279	chr5:168229535:AAAAT:A:rs143880444	5	168229535	0.135202	2622	ENSG00000253978.1	5	168229583	1	0.168728	0.00266771	22.9327	-105.25	chr5	168229535	AAAAT	A	rs143880444	4988	4988	antisense
AC008655.2	AC008655.2-18.5523868663166	chr19:50365497:A:G:rs1274517	19	50365497	0.330282	2622	ENSG00000269392.1	19	50365880	1	0.0306315	-0.017698	-9.04844	-18.5524	chr19	50365497	A	G	rs1274517	14498	14498	antisense
AC008669.1	AC008669.1-15.2146561885105	chr5:122812201:G:C:rs11241659	5	122812201	0.382532	2622	ENSG00000260686.1	5	122832356	1	0.0249366	-0.0765976	-8.14022	-15.2147	chr5	122812201	G	C	rs11241659	15679	15679	sense_overlapping
AC008676.1	AC008676.1-9.83957996457937	chr5:157459690:C:T:rs2098670	5	157459690	0.332761	2622	ENSG00000248544.2	5	157375741	1	0.0157422	-0.0163003	-6.43742	-9.83958	chr5	157459690	C	T	rs2098670	18155	18155	antisense
AC008735.4	AC008735.4-20.6862193954786	chr19:55617566:A:G:rs73058310	19	55617566	0.0640732	2622	ENSG00000276488.1	19	55612490	1	0.0342621	0.0425519	9.58762	-20.6862	chr19	55617566	A	G	rs73058310	13771	13771	antisense
AC008736.1	AC008736.1-44.9327272720775	chr19:32725319:T:C:rs71464772	19	32725319	0.459001	2622	ENSG00000173809.18	19	32719753	1	0.0747563	-0.103045	-14.4687	-44.9327	chr19	32725319	T	C	rs71464772	9020	9020	protein_coding
AC008736.2	AC008736.2-34.4728888644017	chr19:32692385:G:A:rs8108621	19	32692385	0.155988	2622	ENSG00000267475.1	19	32687089	1	0.0574706	-0.0943782	-12.5692	-34.4729	chr19	32692385	G	A	rs8108621	10577	10577	lincRNA
AC008738.7	AC008738.7-28.7685177174822	chr19:33152337:A:G:rs1267936	19	33152337	0.397407	2622	ENSG00000273420.1	19	33207129	1	0.0479237	-0.216486	-11.4202	-28.7685	chr19	33152337	A	G	rs1267936	11630	11630	3prime_overlapping_ncRNA
AC008749.1	AC008749.1-15.495861090503	chr19:55705843:GAT:G:rs71181799	19	55705843	0.33505	2622	ENSG00000268593.3	19	55707550	1	0.0254171	-0.0177757	-8.22029	-15.4959	chr19	55705843	GAT	G	rs71181799	15593	15593	processed_pseudogene
AC008750.1	AC008750.1-45.5565431675434	chr19:51381756:C:T:rs12978391	19	51381756	0.297674	2622	ENSG00000254760.1	19	51414298	1	0.0757781	-0.146297	-14.5753	-45.5565	chr19	51381756	C	T	rs12978391	8957	8957	antisense
AC008750.2	AC008750.2-61.5426299821401	chr19:51382111:C:T:rs8110530	19	51382111	0.295385	2622	ENSG00000255441.1	19	51415724	1	0.101603	-0.498016	-17.118	-61.5426	chr19	51382111	C	T	rs8110530	7425	7425	antisense
AC008750.7	AC008750.7-10.9191905488274	chr19:51379895:T:G:rs2547319	19	51379895	0.29939	2622	ENSG00000268889.1	19	51394488	1	0.0175892	-0.0180745	-6.811	-10.9192	chr19	51379895	T	G	rs2547319	17625	17625	lincRNA
AC008752.2	AC008752.2-10.6593235606028	chr19:9834678:C:T:rs2233679	19	9834678	0.322082	2622	ENSG00000267289.1	19	9834079	1	0.0171446	-0.0113157	-6.72283	-10.6593	chr19	9834678	C	T	rs2233679	17731	17731	lincRNA
AC008752.3	AC008752.3-28.044884678921	chr19:9708890:C:T:rs72489404	19	9708890	0.122235	2622	ENSG00000267370.1	19	9756152	1	0.0467068	0.0685978	11.2671	-28.0449	chr19	9708890	C	T	rs72489404	11791	11791	unprocessed_pseudogene
AC008753.3	AC008753.3-7.49129230306674	chr19:53791723:T:TTTTTTTAGAC:rs3973668	19	53791723	0.0869565	2622	ENSG00000269877.3	19	53787597	1	0.0117312	0.0232225	5.54584	-7.49129	chr19	53791723	T	TTTTTTTAGAC	rs3973668	19021	19021	lincRNA
AC008758.3	AC008758.3-14.4729374375832	chr19:12381222:A:T:rs10417283	19	12381222	0.428871	2622	ENSG00000248406.1	19	12379746	1	0.0236689	-0.0516977	-7.92546	-14.4729	chr19	12381222	A	T	rs10417283	15971	15971	transcribed_unprocessed_pseudogene
AC008759.3	AC008759.3-14.4305685998114	chr19:9718627:A:G:rs7258907	19	9718627	0.185736	2622	ENSG00000277587.1	19	9721903	1	0.0235965	-0.0103873	-7.91303	-14.4306	chr19	9718627	A	G	rs7258907	15991	15991	lincRNA
AC008760.1	AC008760.1-27.9971666700193	chr19:6746439:A:C:rs74349758	19	6746439	0.0127765	2622	ENSG00000269680.1	19	6748293	1	0.0466265	0.314725	11.2569	-27.9972	chr19	6746439	A	C	rs74349758	11797	11797	antisense
AC008763.1	AC008763.1-177.56870306574	chr19:7633874:A:G:rs4804756	19	7633874	0.373951	2622	ENSG00000268204.1	19	7633766	1	0.269188	-0.332707	-30.8929	-177.569	chr19	7633874	A	G	rs4804756	2921	2921	antisense
AC008764.9	AC008764.9-11.9706565683771	chr19:16583799:T:C:rs12462428	19	16583799	0.184783	2622	ENSG00000279748.1	19	16586905	1	0.0193886	0.041865	7.15745	-11.9707	chr19	16583799	T	C	rs12462428	17115	17115	TEC
AC008870.1	AC008870.1-106.992935165615	chr16:23665685:A:G:rs35586	16	23665685	0.215484	2622	ENSG00000260482.3	16	23670011	1	0.171301	0.41888	23.1428	-106.993	chr16	23665685	A	G	rs35586	4926	4926	3prime_overlapping_ncRNA
AC008894.2	AC008894.2-288.425048954588	chr19:16139110:G:A:rs138188218	19	16139110	0.0337529	2622	ENSG00000269243.1	19	16123661	1	0.400417	0.679428	41.5973	-288.425	chr19	16139110	G	A	rs138188218	1727	1727	antisense
AC008894.3	AC008894.3-15.065914396871	chr19:16074557:G:C:rs11672327	19	16074557	0.173913	2622	ENSG00000279198.1	19	16074293	1	0.0246825	-0.0721046	-8.09757	-15.0659	chr19	16074557	G	C	rs11672327	15738	15738	TEC
AC008897.3	AC008897.3-23.3076642701012	chr5:75531791:C:CA:rs200411407	5	75531791	0.106598	2622	ENSG00000271815.1	5	75363760	1	0.0387094	-0.071074	-10.2144	-23.3077	chr5	75531791	C	CA	rs200411407	12989	12989	lincRNA
AC008906.1	AC008906.1-165.014386527401	chr5:96778789:T:C:rs149173	5	96778789	0.265828	2622	ENSG00000248734.2	5	96784777	1	0.252648	-0.184939	-29.5957	-165.014	chr5	96778789	T	C	rs149173	3124	3124	antisense
AC008906.2	AC008906.2-100.149029265434	chr5:96798217:C:T:rs26490	5	96798217	0.212624	2622	ENSG00000272109.1	5	96804353	1	0.161152	-0.0729626	-22.3106	-100.149	chr5	96798217	C	T	rs26490	5171	5171	antisense
AC008937.3	AC008937.3-72.7229623190256	chr5:56909530:A:G:rs185220	5	56909530	0.157704	2622	ENSG00000271828.1	5	56927874	1	0.119256	0.0910488	18.7305	-72.723	chr5	56909530	A	G	rs185220	6631	6631	antisense
AC008957.1	AC008957.1-481.856657275396	chr5:36702762:C:A:rs1025288	5	36702762	0.379481	2622	ENSG00000250155.1	5	36666214	1	0.575922	0.449763	59.3189	-481.857	chr5	36702762	C	A	rs1025288	765	765	antisense
AC008966.1	AC008966.1-68.3656272125022	chr5:53113429:A:G:rs10940291	5	53113429	0.331236	2622	ENSG00000247796.2	5	53109842	1	0.112416	0.151306	18.1152	-68.3656	chr5	53113429	A	G	rs10940291	6921	6921	antisense
AC008969.1	AC008969.1-200.494400708722	chr19:58004862:T:C:rs10411019	19	58004862	0.286995	2622	ENSG00000176593.7	19	58002061	1	0.298468	-0.936424	-33.2016	-200.494	chr19	58004862	T	C	rs10411019	2584	2584	processed_transcript
AC009005.1	AC009005.1-268.303645115766	chr19:563639:T:C:rs12608452	19	563639	0.154844	2622	ENSG00000267751.5	19	567210	1	0.378463	-0.436082	-39.7203	-268.304	chr19	563639	T	C	rs12608452	1845	1845	antisense
AC009021.1	AC009021.1-16.8267939020773	chr16:21811148:A:G:rs4783352	16	21811148	0.21701	2622	ENSG00000260905.1	16	22612543	1	0.0276895	-0.00223774	-8.58991	-16.8268	chr16	21811148	A	G	rs4783352	15060	15060	lincRNA
AC009021.2	AC009021.2-350.469675203125	chr16:21733158:G:C:rs62044235	16	21733158	0.036804	2622	ENSG00000260973.1	16	22610531	1	0.463392	0.19661	47.302	-350.47	chr16	21733158	G	C	rs62044235	1211	1211	lincRNA
AC009041.1	AC009041.1-22.4442984824262	chr16:991240:CA:C:rs35542685	16	991240	0.446606	2622	ENSG00000260496.3	16	991151	1	0.0372464	0.0981556	10.0119	-22.4443	chr16	991240	CA	C	rs35542685	13296	13296	lincRNA
AC009041.2	AC009041.2-73.9175315841886	chr16:985456:A:G:rs11866418	16	985456	0.333143	2622	ENSG00000260807.6	16	975761	1	0.121122	-2.77959	-18.8965	-73.9175	chr16	985456	A	G	rs11866418	6564	6564	lincRNA
AC009041.4	AC009041.4-11.7625002702402	chr16:978179:C:T:rs12446180	16	978179	0.405225	2622	ENSG00000276931.1	16	968375	1	0.0190324	0.019472	7.09011	-11.7625	chr16	978179	C	T	rs12446180	17199	17199	sense_intronic
AC009053.2	AC009053.2-12.300257780143	chr16:74332633:A:C:rs3743922	16	74332633	0.247902	2622	ENSG00000261079.1	16	74367462	1	0.0199526	0.0176546	7.2629	-12.3003	chr16	74332633	A	C	rs3743922	16942	16942	lincRNA
AC009054.2	AC009054.2-87.548463037453	chr16:75410733:C:G:rs9939587	16	75410733	0.187071	2622	ENSG00000261783.1	16	75379818	1	0.142149	0.0399484	20.7205	-87.5485	chr16	75410733	C	G	rs9939587	5660	5660	sense_intronic
AC009061.2	AC009061.2-13.8817677501643	chr16:67481485:C:G:rs188707867	16	67481485	0.00457666	2622	ENSG00000270049.2	16	67481314	1	0.0226581	-1.25274	-7.75037	-13.8818	chr16	67481485	C	G	rs188707867	16238	16238	antisense
AC009063.2	AC009063.2-44.1427914686392	chr16:83801066:CA:C:rs1469524818	16	83801066	0.0228833	2622	ENSG00000260788.5	16	83721119	1	0.0734611	0.00513224	14.3328	-44.1428	chr16	83801066	CA	C	rs1469524818	9133	9133	antisense
AC009065.2	AC009065.2-225.359873433243	chr16:2088669:TAA:T:rs993209148	16	2088669	0.0865751	2622	ENSG00000259933.6	16	2091436	1	0.328918	0.0459309	35.6361	-225.36	chr16	2088669	TAA	T	rs993209148	2258	2258	sense_overlapping
AC009065.4	AC009065.4-57.9707316544913	chr16:2273393:G:A:rs12599229	16	2273393	0.395309	2622	ENSG00000260778.5	16	2268155	1	0.0958928	0.150377	16.5774	-57.9707	chr16	2273393	G	A	rs12599229	7674	7674	lincRNA
AC009090.5	AC009090.5-61.9672113699271	chr16:57123917:TC:T:rs11344632	16	57123917	0.0383295	2622	ENSG00000279803.1	16	57142652	1	0.10228	0.571932	17.1814	-61.9672	chr16	57123917	TC	T	rs11344632	7396	7396	TEC
AC009093.1	AC009093.1-23.2504137708249	chr16:29198936:C:T:rs59086095	16	29198936	0.292906	2622	ENSG00000259807.1	16	29217170	1	0.0386125	0.011169	10.2011	-23.2504	chr16	29198936	C	T	rs59086095	13001	13001	lincRNA
AC009093.2	AC009093.2-139.515922025911	chr16:29206284:A:G:rs252311	16	29206284	0.490275	2622	ENSG00000260517.3	16	29139661	1	0.217912	-0.246017	-26.8687	-139.516	chr16	29206284	A	G	rs252311	3663	3663	lincRNA
AC009093.5	AC009093.5-20.3372612648005	chr16:29225704:G:A:rs252293	16	29225704	0.356407	2622	ENSG00000273582.1	16	29225594	1	0.033669	-0.00146837	-9.50136	-20.3373	chr16	29225704	G	A	rs252293	13903	13903	lincRNA
AC009093.6	AC009093.6-328.441082552525	chr16:29285013:A:C:rs28548178	16	29285013	0.361556	2622	ENSG00000277999.1	16	29272220	1	0.441821	-0.391498	-45.2867	-328.441	chr16	29285013	A	C	rs28548178	1339	1339	lincRNA
AC009093.7	AC009093.7-26.1728294747864	chr16:29192411:T:G:rs252316	16	29192411	0.190503	2622	ENSG00000279106.1	16	29204633	1	0.0435527	-0.074745	-10.862	-26.1728	chr16	29192411	T	G	rs252316	12235	12235	TEC
AC009093.8	AC009093.8-95.284326895722	chr16:29180616:G:A:rs252331	16	29180616	0.200038	2622	ENSG00000284649.1	16	29113050	1	0.153865	-0.307038	-21.7062	-95.2843	chr16	29180616	G	A	rs252331	5354	5354	transcribed_unprocessed_pseudogene
AC009093.9	AC009093.9-70.489017184132	chr16:29093802:T:C:rs252265	16	29093802	0.339245	2622	ENSG00000284671.1	16	29075022	1	0.115756	-0.225859	-18.417	-70.489	chr16	29093802	T	C	rs252265	6794	6794	transcribed_unprocessed_pseudogene
AC009108.3	AC009108.3-163.93513875477	chr16:86523927:T:C:rs9928363	16	86523927	0.388635	2622	ENSG00000270020.1	16	86520383	1	0.251209	-0.13475	-29.4829	-163.935	chr16	86523927	T	C	rs9928363	3152	3152	lincRNA
AC009113.1	AC009113.1-35.0320164807471	chr16:89215702:G:T:rs12709110	16	89215702	0.0654081	2622	ENSG00000259877.2	16	89215211	1	0.0584019	-0.361665	-12.6769	-35.032	chr16	89215702	G	T	rs12709110	10469	10469	antisense
AC009118.3	AC009118.3-15.2938535146148	chr16:58615336:A:T:rs1007607	16	58615336	0.458619	2622	ENSG00000276259.1	16	58522970	1	0.025072	0.0613349	8.16284	-15.2939	chr16	58615336	A	T	rs1007607	15644	15644	antisense
AC009119.1	AC009119.1-26.326313930953	chr16:83802231:C:T:rs72804768	16	83802231	0.0268879	2622	ENSG00000260228.5	16	83789967	1	0.0438117	-0.247221	-10.8957	-26.3263	chr16	83802231	C	T	rs72804768	12205	12205	antisense
AC009119.2	AC009119.2-18.4555687146599	chr16:83929370:G:A:rs12597917	16	83929370	0.148741	2622	ENSG00000260300.5	16	83908132	1	0.0304666	0.0525982	9.02328	-18.4556	chr16	83929370	G	A	rs12597917	14528	14528	protein_coding
AC009120.2	AC009120.2-12.3691287654605	chr16:74331385:A:G:rs9929478	16	74331385	0.158848	2622	ENSG00000259972.2	16	74305127	1	0.0200704	-0.388817	-7.28475	-12.3691	chr16	74331385	A	G	rs9929478	16914	16914	processed_transcript
AC009121.1	AC009121.1-37.1430136868711	chr16:11370526:C:G:rs11642719	16	11370526	0.157132	2622	ENSG00000262703.1	16	11348143	1	0.0619106	0.0346292	13.0766	-37.143	chr16	11370526	C	G	rs11642719	10170	10170	antisense
AC009121.2	AC009121.2-19.5509928977473	chr16:11343922:C:T:rs9936459	16	11343922	0.303776	2622	ENSG00000263080.1	16	11341809	1	0.0323317	-0.0115918	-9.30432	-19.551	chr16	11343922	C	T	rs9936459	14162	14162	antisense
AC009123.1	AC009123.1-13.6571183611552	chr16:84174729:G:T:rs3826151	16	84174729	0.34897	2622	ENSG00000250685.7	16	84192558	1	0.0222739	0.0181215	7.68287	-13.6571	chr16	84174729	G	T	rs3826151	16336	16336	antisense
AC009126.1	AC009126.1-10.3372898410068	chr5:96991959:A:G:rs38040	5	96991959	0.495423	2622	ENSG00000247121.6	5	96814028	1	0.0165936	0.0641802	6.61207	-10.3373	chr5	96991959	A	G	rs38040	17901	17901	antisense
AC009133.3	AC009133.3-17.2837612701022	chr16:29749106:C:T:rs143893157	16	29749106	0.168383	2622	ENSG00000260719.1	16	29745247	1	0.0284691	0.328673	8.71349	-17.2838	chr16	29749106	C	T	rs143893157	14922	14922	antisense
AC009159.4	AC009159.4-23.8986746525171	chr16:79711722:A:G:rs7203910	16	79711722	0.37357	2622	ENSG00000279378.1	16	79675685	1	0.03971	0.0013721	10.351	-23.8987	chr16	79711722	A	G	rs7203910	12824	12824	TEC
AC009163.6	AC009163.6-9.16549018556188	chr16:75443957:C:T:rs117888351	16	75443957	0.0301297	2622	ENSG00000274220.1	16	75433836	1	0.0145896	0.0799798	6.19365	-9.16549	chr16	75443957	C	T	rs117888351	18515	18515	lincRNA
AC009226.1	AC009226.1-20.0290325051435	chr2:207224067:G:T:rs1987285	2	207224067	0.424676	2622	ENSG00000223725.6	2	207239864	1	0.0331449	-0.0455563	-9.42456	-20.029	chr2	207224067	G	T	rs1987285	13996	13996	antisense
AC009229.4	AC009229.4-26.1199871208197	chr2:38151397:G:A:rs10194021	2	38151397	0.12624	2622	ENSG00000280276.1	2	38121935	1	0.0434636	0.0184114	10.8504	-26.12	chr2	38151397	G	A	rs10194021	12247	12247	TEC
AC009237.14	AC009237.14-19.6124841725781	chr2:96082306:A:G:rs151196928	2	96082306	0.0577803	2622	ENSG00000272913.1	2	95525109	1	0.0324363	0.128474	9.31986	-19.6125	chr2	96082306	A	G	rs151196928	14145	14145	lincRNA
AC009242.1	AC009242.1-14.5762552094275	chr2:23725716:G:A:rs7608282	2	23725716	0.479596	2622	ENSG00000283031.1	2	23667208	1	0.0238456	0.0292859	7.9557	-14.5763	chr2	23725716	G	A	rs7608282	15928	15928	lincRNA
AC009301.1	AC009301.1-10.7233302289543	chr2:30889605:T:C:rs6733757	2	30889605	0.316552	2622	ENSG00000285984.1	2	30887626	1	0.0172541	0.00534989	6.74465	-10.7233	chr2	30889605	T	C	rs6733757	17702	17702	lincRNA
AC009303.4	AC009303.4-21.9187802326652	chr2:118034441:A:G:rs368435636	2	118034441	0.0789474	2622	ENSG00000279227.1	2	118014174	1	0.036355	0.161206	9.88683	-21.9188	chr2	118034441	A	G	rs368435636	13423	13423	TEC
AC009309.1	AC009309.1-145.441088328589	chr2:86156048:C:A:rs6547660	2	86156048	0.495995	2622	ENSG00000273080.1	2	86195590	1	0.226123	0.0890711	27.515	-145.441	chr2	86156048	C	A	rs6547660	3524	3524	antisense
AC009318.1	AC009318.1-609.558209031317	chr12:29338595:A:G:rs966541	12	29338595	0.290999	2622	ENSG00000257176.2	12	29280418	1	0.662763	1.12786	71.3583	-609.558	chr12	29338595	A	G	rs966541	609	609	antisense
AC009318.2	AC009318.2-7.78243977309587	chr12:29367773:T:C:rs10128781	12	29367773	0.306445	2622	ENSG00000273680.1	12	29332733	1	0.0122276	-0.0232235	-5.66339	-7.78244	chr12	29367773	T	C	rs10128781	18982	18982	antisense
AC009318.4	AC009318.4-204.233632880438	chr12:29338595:A:G:rs966541	12	29338595	0.290999	2622	ENSG00000275476.1	12	29277397	1	0.303132	0.203878	33.5718	-204.234	chr12	29338595	A	G	rs966541	2528	2528	antisense
AC009365.3	AC009365.3-30.2163988551669	chr7:132796134:T:G:rs2241439	7	132796134	0.303585	2622	ENSG00000227197.1	7	132830693	1	0.0503547	0.000814023	11.7212	-30.2164	chr7	132796134	T	G	rs2241439	11314	11314	antisense
AC009403.1	AC009403.1-29.4111741129034	chr7:155624555:G:A:rs12666876	7	155624555	0.319222	2622	ENSG00000216895.9	7	155611231	1	0.0490034	-0.158527	-11.5547	-29.4112	chr7	155624555	G	A	rs12666876	11482	11482	antisense
AC009404.1	AC009404.1-27.9307252406177	chr2:117832335:A:G:rs1052628	2	117832335	0.159802	2622	ENSG00000236255.1	2	117833937	1	0.0465147	0.179049	11.2427	-27.9307	chr2	117832335	A	G	rs1052628	11813	11813	lincRNA
AC009412.1	AC009412.1-29.2007869237102	chr7:6359906:G:A:rs9648593	7	6359906	0.382723	2622	ENSG00000286075.1	7	6329412	1	0.0486501	0.33764	11.5108	-29.2008	chr7	6359906	G	A	rs9648593	11543	11543	protein_coding
AC009495.1	AC009495.1-25.9805237559154	chr2:165872386:A:C:rs4667850	2	165872386	0.113082	2622	ENSG00000229195.1	2	165794857	1	0.0432283	0.0144779	10.8197	-25.9805	chr2	165872386	A	C	rs4667850	12276	12276	lincRNA
AC009495.2	AC009495.2-24.8611371612705	chr2:165872386:A:C:rs4667850	2	165872386	0.113082	2622	ENSG00000232411.1	2	165833048	1	0.0413378	0.0173453	10.57	-24.8611	chr2	165872386	A	C	rs4667850	12563	12563	lincRNA
AC009495.3	AC009495.3-54.0363557050339	chr2:165810140:G:C:rs1863199	2	165810140	0.23894	2622	ENSG00000235192.1	2	165794851	1	0.0895629	0.221329	15.9651	-54.0364	chr2	165810140	G	C	rs1863199	8080	8080	lincRNA
AC009506.1	AC009506.1-270.586027374981	chr2:159577155:G:C:rs12622391	2	159577155	0.352784	2622	ENSG00000224152.1	2	159615296	1	0.380993	3.0377	39.9342	-270.586	chr2	159577155	G	C	rs12622391	1832	1832	antisense
AC009509.1	AC009509.1-662.898010756729	chr12:27710598:T:C:rs17552066	12	27710598	0.0581617	2622	ENSG00000256377.5	12	27696388	1	0.693569	0.100932	76.5795	-662.898	chr12	27710598	T	C	rs17552066	543	543	antisense
AC009533.1	AC009533.1-460.05639945041	chr12:9282219:T:G:rs7135251	12	9282219	0.479786	2622	ENSG00000111788.10	12	9277235	1	0.559021	-1.5988	-57.3111	-460.056	chr12	9282219	T	G	rs7135251	827	827	unprocessed_pseudogene
AC009542.1	AC009542.1-33.322789618963	chr7:135089068:CT:C:rs34089787	7	135089068	0.488177	2622	ENSG00000231794.5	7	135198401	1	0.0555525	0.00933847	12.3452	-33.3228	chr7	135089068	CT	C	rs34089787	10742	10742	antisense
AC009802.1	AC009802.1-13.7376749515129	chr18:63970628:C:A:rs56321661	18	63970628	0.18955	2622	ENSG00000283667.1	18	63966406	1	0.0224117	0.0180655	7.70714	-13.7377	chr18	63970628	C	A	rs56321661	16303	16303	antisense
AC009950.1	AC009950.1-11.5601248625018	chr2:230166017:T:C:rs1137605	2	230166017	0.26926	2622	ENSG00000225963.7	2	230121370	1	0.018686	-0.0184536	-7.02406	-11.5601	chr2	230166017	T	C	rs1137605	17285	17285	antisense
AC009961.1	AC009961.1-112.416963139874	chr2:159695351:T:C:rs1134023	2	159695351	0.076659	2622	ENSG00000226266.6	2	159670708	1	0.179259	0.173219	23.7888	-112.417	chr2	159695351	T	C	rs1134023	4610	4610	lincRNA
AC009961.3	AC009961.3-13.1453341773103	chr2:159681981:G:A:rs72961709	2	159681981	0.0745614	2622	ENSG00000230783.1	2	159689217	1	0.0213985	0.00940366	7.52701	-13.1453	chr2	159681981	G	A	rs72961709	16560	16560	processed_pseudogene
AC009971.1	AC009971.1-62.5993444823084	chr2:49593160:T:C:rs1827081	2	49593160	0.0989703	2622	ENSG00000282828.1	2	49563398	1	0.103286	0.0567774	17.2754	-62.5993	chr2	49593160	T	C	rs1827081	7359	7359	lincRNA
AC009974.1	AC009974.1-228.260751144594	chr2:218776805:G:T:rs7599945	2	218776805	0.473875	2622	ENSG00000272555.1	2	218818690	1	0.332384	0.285416	35.9162	-228.261	chr2	218776805	G	T	rs7599945	2235	2235	lincRNA
AC010092.1	AC010092.1-10.2741047968829	chr2:170914901:C:G:rs7598194	2	170914901	0.355072	2622	ENSG00000286115.1	2	170890393	1	0.0164855	0.00518404	6.59013	-10.2741	chr2	170914901	C	G	rs7598194	17934	17934	lincRNA
AC010132.4	AC010132.4-12.0150035415349	chr7:42938917:CTTTTTTTCTT:C:rs67501338	7	42938917	0.156751	2622	ENSG00000261019.1	7	42901272	1	0.0194645	0.031686	7.17172	-12.015	chr7	42938917	CTTTTTTTCTT	C	rs67501338	17098	17098	lincRNA
AC010148.1	AC010148.1-15.249713918828	chr2:234888812:G:A:rs12692156	2	234888812	0.318078	2622	ENSG00000235726.6	2	234817283	1	0.0249965	-0.00471997	-8.15024	-15.2497	chr2	234888812	G	A	rs12692156	15665	15665	processed_transcript
AC010168.1	AC010168.1-9.90291122676867	chr12:14568634:T:C:rs10846024	12	14568634	0.362128	2622	ENSG00000214772.2	12	14665655	1	0.0158505	0.00547976	6.45989	-9.90291	chr12	14568634	T	C	rs10846024	18124	18124	antisense
AC010168.2	AC010168.2-12.6288732402369	chr12:14777121:G:T:rs3789999	12	14777121	0.417811	2622	ENSG00000261324.2	12	14762504	1	0.0205149	0.182454	7.36664	-12.6289	chr12	14777121	G	T	rs3789999	16817	16817	sense_overlapping
AC010175.1	AC010175.1-148.636186017306	chr12:9020641:G:A:rs12322917	12	9020641	0.358124	2622	ENSG00000256427.2	12	9240406	1	0.230515	-0.486075	-27.8601	-148.636	chr12	9020641	G	A	rs12322917	3462	3462	lincRNA
AC010186.2	AC010186.2-117.107565498129	chr12:9655473:G:C:rs1560008	12	9655473	0.0926773	2622	ENSG00000256594.8	12	9648047	1	0.186081	-2.23129	-24.3385	-117.108	chr12	9655473	G	C	rs1560008	4457	4457	transcribed_unprocessed_pseudogene
AC010186.3	AC010186.3-51.2592337518142	chr12:9656179:T:C:rs9919759	12	9656179	0.0930587	2622	ENSG00000257027.1	12	9658567	1	0.0850697	-1.18519	-15.5213	-51.2592	chr12	9656179	T	C	rs9919759	8335	8335	sense_intronic
AC010198.2	AC010198.2-24.8176825204108	chr12:30795436:G:T:rs60869148	12	30795436	0.107551	2622	ENSG00000285517.1	12	30795458	1	0.0412644	0.0321068	10.5602	-24.8177	chr12	30795436	G	T	rs60869148	12575	12575	lincRNA
AC010201.2	AC010201.2-15.8200048134225	chr12:89351700:C:A:rs2279574	12	89351700	0.475973	2622	ENSG00000271327.1	12	89367807	1	0.0259707	0.0662424	8.3117	-15.82	chr12	89351700	C	A	rs2279574	15463	15463	lincRNA
AC010210.1	AC010210.1-21.9645398448293	chr3:131361661:C:A:rs61614496	3	131361661	0.0234554	2622	ENSG00000250608.1	3	131325092	1	0.0364326	-0.140204	-9.89778	-21.9645	chr3	131361661	C	A	rs61614496	13415	13415	processed_transcript
AC010226.1	AC010226.1-13.7921631872137	chr5:115602270:G:C:rs256965	5	115602270	0.421815	2622	ENSG00000249249.1	5	115602057	1	0.0225049	0.0323394	7.72351	-13.7922	chr5	115602270	G	C	rs256965	16277	16277	antisense
AC010320.1	AC010320.1-16.331746400268	chr19:52170931:A:AG:rs3214552	19	52170931	0.256865	2622	ENSG00000267927.1	19	52171158	1	0.0268446	0.00643667	8.45416	-16.3317	chr19	52170931	A	AG	rs3214552	15271	15271	antisense
AC010326.4	AC010326.4-237.857607551994	chr19:57868618:C:T:rs10406133	19	57868618	0.267544	2622	ENSG00000270804.1	19	57867885	1	0.343726	1.42119	36.8381	-237.858	chr19	57868618	C	T	rs10406133	2155	2155	transcribed_processed_pseudogene
AC010327.3	AC010327.3-18.4208984050076	chr19:55160006:C:T:rs891187	19	55160006	0.179443	2622	ENSG00000267577.1	19	55158939	1	0.0304075	0.00133816	9.01425	-18.4209	chr19	55160006	C	T	rs891187	14540	14540	antisense
AC010327.4	AC010327.4-11.7254576245123	chr19:55216712:G:A:rs116877753	19	55216712	0.0120137	2622	ENSG00000267649.1	19	55216660	1	0.018969	0.013497	7.07806	-11.7255	chr19	55216712	G	A	rs116877753	17227	17227	lincRNA
AC010329.2	AC010329.2-14.4796674985216	chr19:21575688:C:A:rs796149516	19	21575688	0.250191	2622	ENSG00000269779.1	19	20691336	1	0.0236804	0.00325881	7.92743	-14.4797	chr19	21575688	C	A	rs796149516	15970	15970	unprocessed_pseudogene
AC010329.5	AC010329.5-15.5652111808645	chr19:21575688:C:A:rs796149516	19	21575688	0.250191	2622	ENSG00000280171.1	19	20674923	1	0.0255355	0.00320896	8.23992	-15.5652	chr19	21575688	C	A	rs796149516	15562	15562	unprocessed_pseudogene
AC010422.1	AC010422.1-9.40560614700563	chr19:12550521:C:T:rs2861411	19	12550521	0.342296	2622	ENSG00000230310.1	19	12552597	1	0.0150001	-0.0046034	-6.28148	-9.40561	chr19	12550521	C	T	rs2861411	18403	18403	lincRNA
AC010422.4	AC010422.4-193.203146976323	chr19:12529097:C:T:rs7248145	19	12529097	0.326468	2622	ENSG00000269560.1	19	12529768	1	0.289283	-0.0884278	-32.4749	-193.203	chr19	12529097	C	T	rs7248145	2684	2684	sense_intronic
AC010442.3	AC010442.3-15.188560126195	chr5:107863:C:T:rs184727778	5	107863	0.00553013	2622	ENSG00000250645.1	5	418703	1	0.024892	0.0135712	8.13275	-15.1886	chr5	107863	C	T	rs184727778	15688	15688	processed_pseudogene
AC010487.1	AC010487.1-36.8330126926508	chr19:52897507:C:A:rs3810115	19	52897507	0.457857	2622	ENSG00000268225.2	19	52861807	1	0.0613961	-0.0570426	-13.0186	-36.833	chr19	52897507	C	A	rs3810115	10210	10210	unprocessed_pseudogene
AC010491.1	AC010491.1-18.7002496030483	chr5:14664429:C:G:rs116174943	5	14664429	0.0194508	2622	ENSG00000261360.1	5	14661808	1	0.0308834	-0.202675	-9.08674	-18.7002	chr5	14664429	C	G	rs116174943	14425	14425	antisense
AC010503.4	AC010503.4-13.3826068314123	chr19:6460203:C:T:rs8111177	19	6460203	0.402555	2622	ENSG00000275234.1	19	6469465	1	0.0218044	0.0426881	7.59963	-13.3826	chr19	6460203	C	T	rs8111177	16456	16456	antisense
AC010524.1	AC010524.1-14.8761665562781	chr19:49398692:A:ACT:rs542511554	19	49398692	0.498093	2622	ENSG00000268157.1	19	49356152	1	0.0243582	-0.00605902	-8.04287	-14.8762	chr19	49398692	A	ACT	rs542511554	15809	15809	antisense
AC010536.1	AC010536.1-54.6273268817468	chr16:87723885:G:A:rs118009691	16	87723885	0.127193	2622	ENSG00000226180.3	16	87693537	1	0.0905164	0.16861	16.0583	-54.6273	chr16	87723885	G	A	rs118009691	8003	8003	lincRNA
AC010536.2	AC010536.2-55.55060743982	chr16:87730661:A:T:rs9934565	16	87730661	0.449657	2622	ENSG00000260671.2	16	87739771	1	0.0920041	0.00566389	16.203	-55.5506	chr16	87730661	A	T	rs9934565	7909	7909	sense_intronic
AC010536.3	AC010536.3-17.3211836256959	chr16:87708056:C:A:rs2290019	16	87708056	0.199085	2622	ENSG00000277504.1	16	87683945	1	0.0285329	0.0200883	8.72354	-17.3212	chr16	87708056	C	A	rs2290019	14914	14914	antisense
AC010538.1	AC010538.1-70.7302654388338	chr16:89662617:A:G:rs2010623	16	89662617	0.419336	2622	ENSG00000275734.2	16	89671568	1	0.116134	-0.0780956	-18.451	-70.7303	chr16	89662617	A	G	rs2010623	6778	6778	sense_overlapping
AC010615.2	AC010615.2-48.8873549929474	chr19:21566233:T:C:rs1113577	19	21566233	0.408467	2622	ENSG00000268119.5	19	21444241	1	0.0812157	-0.072043	-15.1338	-48.8874	chr19	21566233	T	C	rs1113577	8585	8585	processed_transcript
AC010618.4	AC010618.4-32.0322267851176	chr19:17506836:G:A:rs56123959	19	17506836	0.462243	2622	ENSG00000269439.5	19	17488990	1	0.053396	0.0961749	12.0894	-32.0322	chr19	17506836	G	A	rs56123959	10981	10981	lincRNA
AC010620.2	AC010620.2-36.5516673379973	chr19:21518193:C:T:rs73019716	19	21518193	0.271548	2622	ENSG00000269839.1	19	21225098	1	0.0609289	0.000807264	12.9657	-36.5517	chr19	21518193	C	T	rs73019716	10242	10242	unprocessed_pseudogene
AC010642.2	AC010642.2-29.9071385758586	chr19:58326663:G:C:rs781672088	19	58326663	0.0379481	2622	ENSG00000283103.2	19	58310432	1	0.0498359	0.442789	11.6575	-29.9071	chr19	58326663	G	C	rs781672088	11367	11367	antisense
AC010655.3	AC010655.3-7.52205284338757	chr7:128589124:G:GGT:rs1352157028	7	128589124	0.0490084	2622	ENSG00000272601.1	7	128466563	1	0.0117836	0.0345086	5.55837	-7.52205	chr7	128589124	G	GGT	rs1352157028	19018	19018	transcribed_unprocessed_pseudogene
AC010680.2	AC010680.2-41.7721651315562	chr2:178567458:A:G:rs12463674	2	178567458	0.305492	2622	ENSG00000270574.1	2	178578790	1	0.0695638	-0.372491	-13.9182	-41.7722	chr2	178567458	A	G	rs12463674	9444	9444	antisense
AC010680.3	AC010680.3-27.7369018730327	chr2:178575302:G:A:rs12464787	2	178575302	0.301678	2622	ENSG00000271011.1	2	178577103	1	0.0461885	-0.0814085	-11.2013	-27.7369	chr2	178575302	G	A	rs12464787	11851	11851	antisense
AC010746.1	AC010746.1-11.7401404111924	chr2:197827597:A:ATAAT:rs2308200	2	197827597	0.297101	2622	ENSG00000225979.1	2	197311393	1	0.0189941	0.00834746	7.08284	-11.7401	chr2	197827597	A	ATAAT	rs2308200	17213	17213	antisense
AC010754.1	AC010754.1-62.0112482171564	chr18:23960708:G:A:rs2011174	18	23960708	0.32704	2622	ENSG00000265752.2	18	23957754	1	0.10235	0.0662271	17.188	-62.0112	chr18	23960708	G	A	rs2011174	7391	7391	lincRNA
AC010809.1	AC010809.1-18.2830766370966	chr15:33852053:G:GA:rs148330947	15	33852053	0.0459573	2622	ENSG00000259287.2	15	33858602	1	0.0301727	-0.0704903	-8.97829	-18.2831	chr15	33852053	G	GA	rs148330947	14589	14589	antisense
AC010834.2	AC010834.2-9.36305450809532	chr8:93763096:AT:A:rs113287537	8	93763096	0.429825	2622	ENSG00000253848.1	8	93741193	1	0.0149273	0.000932597	6.266	-9.36305	chr8	93763096	AT	A	rs113287537	18419	18419	antisense
AC010857.1	AC010857.1-12.6209683806391	chr8:40763989:A:AC:rs144605392	8	40763989	0.0556827	2622	ENSG00000272479.1	8	40519565	1	0.0205014	0.00134708	7.36416	-12.621	chr8	40763989	A	AC	rs144605392	16822	16822	lincRNA
AC010883.1	AC010883.1-46.4318203497511	chr2:43222999:G:A:rs9170	2	43222999	0.11823	2622	ENSG00000234936.1	2	43229573	1	0.0772099	0.219845	14.7238	-46.4318	chr2	43222999	G	A	rs9170	8870	8870	antisense
AC010894.5	AC010894.5-33.1176738753422	chr2:174532289:C:T:rs12617973	2	174532289	0.238368	2622	ENSG00000279884.1	2	174545385	1	0.05521	0.617094	12.3048	-33.1177	chr2	174532289	C	T	rs12617973	10792	10792	TEC
AC010904.2	AC010904.2-25.8550927107317	chr2:7069754:C:T:rs7605141	2	7069754	0.22521	2622	ENSG00000272002.1	2	7260871	1	0.0430166	0.0288992	10.7919	-25.8551	chr2	7069754	C	T	rs7605141	12327	12327	lincRNA
AC010969.2	AC010969.2-73.0811594827107	chr2:9843557:G:T:rs2303914	2	9843557	0.498856	2622	ENSG00000269973.1	2	9936360	1	0.119816	0.309789	18.7804	-73.0812	chr2	9843557	G	T	rs2303914	6616	6616	lincRNA
AC010973.2	AC010973.2-46.8023452074973	chr7:151076168:C:T:rs55913625	7	151076168	0.0139207	2622	ENSG00000244151.1	7	151074742	1	0.0778154	0.342558	14.7862	-46.8023	chr7	151076168	C	T	rs55913625	8824	8824	antisense
AC010976.2	AC010976.2-9.39384112031487	chr2:127577806:T:C:rs12987692	2	127577806	0.260488	2622	ENSG00000272789.1	2	127625997	1	0.0149799	-0.0103603	-6.27721	-9.39384	chr2	127577806	T	C	rs12987692	18406	18406	antisense
AC011139.1	AC011139.1-10.1690244012068	chr18:39325006:C:T:rs112869823	18	39325006	0.300343	2622	ENSG00000283458.1	18	39314240	1	0.0163057	0.00597439	6.55351	-10.169	chr18	39325006	C	T	rs112869823	17993	17993	lincRNA
AC011322.1	AC011322.1-143.112415288904	chr3:196973328:C:A:rs13072055	3	196973328	0.405416	2622	ENSG00000286017.1	3	196973709	1	0.222906	0.0732245	27.262	-143.112	chr3	196973328	C	A	rs13072055	3578	3578	lincRNA
AC011330.1	AC011330.1-36.9684125178434	chr15:43896656:T:C:rs533143	15	43896656	0.313501	2622	ENSG00000249839.1	15	43663654	1	0.0616209	-0.0331001	-13.0439	-36.9684	chr15	43896656	T	C	rs533143	10195	10195	unprocessed_pseudogene
AC011330.2	AC011330.2-11.3657262493696	chr15:43602920:T:C:rs2447198	15	43602920	0.105072	2622	ENSG00000275601.1	15	43642389	1	0.0183534	-0.0213032	-6.96008	-11.3657	chr15	43602920	T	C	rs2447198	17388	17388	sense_intronic
AC011337.1	AC011337.1-70.2564248217773	chr5:151447741:C:CGAG:rs10635760	5	151447741	0.39283	2622	ENSG00000271795.1	5	151509453	1	0.11539	0.244442	18.3841	-70.2564	chr5	151447741	C	CGAG	rs10635760	6807	6807	antisense
AC011374.1	AC011374.1-39.2480683491899	chr5:151477196:C:T:rs165353	5	151477196	0.382914	2622	ENSG00000260581.1	5	151652275	1	0.0653979	0.0126667	13.4649	-39.2481	chr5	151477196	C	T	rs165353	9840	9840	antisense
AC011445.1	AC011445.1-10.2685118275033	chr19:39338732:AT:A:rs112457266	19	39338732	0.02746	2622	ENSG00000268262.1	19	39314651	1	0.0164759	-0.653392	-6.58819	-10.2685	chr19	39338732	AT	A	rs112457266	17940	17940	sense_overlapping
AC011446.1	AC011446.1-44.4042786490933	chr19:13144061:G:A:rs11775	19	13144061	0.342677	2622	ENSG00000267512.1	19	13139617	1	0.07389	0.0263712	14.3779	-44.4043	chr19	13144061	G	A	rs11775	9084	9084	antisense
AC011447.3	AC011447.3-16.9817963879355	chr19:20279038:G:A:rs112121176	19	20279038	0.153699	2622	ENSG00000267383.6	19	20125377	1	0.027954	0.0264613	8.63201	-16.9818	chr19	20279038	G	A	rs112121176	15019	15019	antisense
AC011447.6	AC011447.6-12.119625208505	chr19:20249141:T:C:rs57015009	19	20249141	0.149504	2622	ENSG00000279039.1	19	20207192	1	0.0196435	0.0155696	7.20528	-12.1196	chr19	20249141	T	C	rs57015009	17038	17038	TEC
AC011447.7	AC011447.7-11.2038677574108	chr19:20278910:T:C:rs113625239	19	20278910	0.153509	2622	ENSG00000280079.1	19	20220597	1	0.0180764	0.0481078	6.90638	-11.2039	chr19	20278910	T	C	rs113625239	17463	17463	TEC
AC011450.1	AC011450.1-31.7111841967436	chr19:49336666:G:C:rs354025	19	49336666	0.487796	2622	ENSG00000197813.5	19	49331617	1	0.0528589	0.102926	12.025	-31.7112	chr19	49336666	G	C	rs354025	11032	11032	lincRNA
AC011461.1	AC011461.1-14.1642306188498	chr19:10487070:T:A:rs11669094	19	10487070	0.373379	2622	ENSG00000267197.1	19	10490339	1	0.0231411	0.0175768	7.83448	-14.1642	chr19	10487070	T	A	rs11669094	16101	16101	sense_intronic
AC011462.6	AC011462.6-343.118635835809	chr19:41321215:C:T:rs7257310	19	41321215	0.172006	2622	ENSG00000286177.1	19	41307397	1	0.456287	-0.966671	-46.6303	-343.119	chr19	41321215	C	T	rs7257310	1235	1235	antisense
AC011466.4	AC011466.4-211.974697606735	chr19:48214372:G:C:rs12610708	19	48214372	0.346873	2622	ENSG00000280353.1	19	48198107	1	0.312692	0.127317	34.3334	-211.975	chr19	48214372	G	C	rs12610708	2415	2415	TEC
AC011468.5	AC011468.5-43.7770142313943	chr19:52047148:G:T:rs17779341	19	52047148	0.286041	2622	ENSG00000275055.1	19	52049007	1	0.0728607	-0.0636717	-14.2695	-43.777	chr19	52047148	G	T	rs17779341	9162	9162	antisense
AC011472.1	AC011472.1-68.4122851089405	chr19:11182758:G:A:rs35616216	19	11182758	0.0804729	2622	ENSG00000267082.1	19	11203628	1	0.11249	-0.102802	-18.1219	-68.4123	chr19	11182758	G	A	rs35616216	6910	6910	antisense
AC011472.2	AC011472.2-461.823798678563	chr19:11301192:C:A:rs420703	19	11301192	0.30778	2622	ENSG00000267174.5	19	11300777	1	0.560416	-6.46979	-57.4735	-461.824	chr19	11301192	C	A	rs420703	823	823	3prime_overlapping_ncRNA
AC011476.3	AC011476.3-237.23243977351	chr19:55006783:G:A:rs12975582	19	55006783	0.210717	2622	ENSG00000267265.5	19	55006193	1	0.342993	0.467433	36.7783	-237.232	chr19	55006783	G	A	rs12975582	2163	2163	antisense
AC011477.1	AC011477.1-119.897737448216	chr19:19788755:T:C:rs248933	19	19788755	0.365179	2622	ENSG00000267419.2	19	19776602	1	0.190113	0.155497	24.6619	-119.898	chr19	19788755	T	C	rs248933	4366	4366	transcribed_unprocessed_pseudogene
AC011477.2	AC011477.2-51.9414283204738	chr19:19832665:G:GTA:rs34617140	19	19832665	0.2746	2622	ENSG00000267481.1	19	19788755	1	0.0861754	0.308975	15.6313	-51.9414	chr19	19832665	G	GTA	rs34617140	8283	8283	sense_intronic
AC011477.8	AC011477.8-14.7082770297101	chr19:19751744:A:G:rs1351289	19	19751744	0.35431	2622	ENSG00000286080.1	19	19749637	1	0.0240712	0.00390565	7.99418	-14.7083	chr19	19751744	A	G	rs1351289	15875	15875	lincRNA
AC011484.1	AC011484.1-510.662244842075	chr19:46494979:C:T:rs4803967	19	46494979	0.156178	2622	ENSG00000204850.4	19	46494508	1	0.597272	0.933877	61.9889	-510.662	chr19	46494979	C	T	rs4803967	725	725	antisense
AC011487.1	AC011487.1-12.1188227001748	chr19:53422134:G:C:rs7247814	19	53422134	0.475973	2622	ENSG00000213777.5	19	53503392	1	0.0196421	0.00513007	7.20503	-12.1188	chr19	53422134	G	C	rs7247814	17040	17040	transcribed_processed_pseudogene
AC011498.2	AC011498.2-9.23201268732358	chr19:4459782:A:G:rs4806983	19	4459782	0.0177346	2622	ENSG00000267030.1	19	4447304	1	0.0147033	-0.0784363	-6.21809	-9.23201	chr19	4459782	A	G	rs4806983	18488	18488	antisense
AC011498.7	AC011498.7-43.746297564007	chr19:4408059:A:G:rs424682	19	4408059	0.0179252	2622	ENSG00000280239.1	19	4448810	1	0.0728103	-0.575111	-14.2641	-43.7463	chr19	4408059	A	G	rs424682	9163	9163	TEC
AC011529.1	AC011529.1-150.194071875408	chr19:10432131:G:A:rs370630099	19	10432131	0.0209764	2622	ENSG00000065989.16	19	10416773	1	0.232648	8.13593	28.0276	-150.194	chr19	10432131	G	A	rs370630099	3435	3435	protein_coding
AC011603.2	AC011603.2-10.2707392641351	chr12:49134536:ATTTTTTTTTTT:A:rs1265217897	12	49134536	0.255721	2622	ENSG00000258017.1	12	49127782	1	0.0164797	-0.0199202	-6.58896	-10.2707	chr12	49134536	ATTTTTTTTTTT	A	rs1265217897	17937	17937	antisense
AC011676.1	AC011676.1-8.65283490528535	chr8:141252975:G:A:rs72681579	8	141252975	0.291571	2622	ENSG00000253307.1	8	141252286	1	0.0137135	0.0095895	6.00214	-8.65283	chr8	141252975	G	A	rs72681579	18722	18722	antisense
AC011676.2	AC011676.2-9.81262236515892	chr8:141207073:C:T:rs10098385	8	141207073	0.317506	2622	ENSG00000254019.1	8	141254565	1	0.0156961	-0.00981854	-6.42784	-9.81262	chr8	141207073	C	T	rs10098385	18170	18170	antisense
AC011676.4	AC011676.4-15.700558664401	chr8:141328677:T:C:rs13249310	8	141328677	0.339054	2622	ENSG00000254291.1	8	141326130	1	0.0257667	-0.000669116	-8.27812	-15.7006	chr8	141328677	T	C	rs13249310	15510	15510	antisense
AC011726.3	AC011726.3-11.1234128363213	chr8:26440266:GA:G:rs35053283	8	26440266	0.284134	2622	ENSG00000254362.1	8	26440491	1	0.0179387	-0.0170136	-6.87955	-11.1234	chr8	26440266	GA	G	rs35053283	17520	17520	sense_intronic
AC011815.2	AC011815.2-29.3820617099227	chr18:35246697:T:A:rs1060760	18	35246697	0.120709	2622	ENSG00000274184.1	18	35268218	1	0.0489545	0.0936187	11.5486	-29.3821	chr18	35246697	T	A	rs1060760	11489	11489	lincRNA
AC011816.1	AC011816.1-108.443484791791	chr3:36870106:T:C:rs6808230	3	36870106	0.253623	2622	ENSG00000234073.1	3	36880184	1	0.173437	-0.105898	-23.3167	-108.443	chr3	36870106	T	C	rs6808230	4855	4855	processed_pseudogene
AC011816.2	AC011816.2-22.0993152803276	chr3:36993455:G:A:rs1800734	3	36993455	0.226735	2622	ENSG00000272334.1	3	36973117	1	0.0366613	0.0463149	9.92997	-22.0993	chr3	36993455	G	A	rs1800734	13381	13381	lincRNA
AC011840.1	AC011840.1-66.5496697520619	chr17:30638646:G:A:rs540228511	17	30638646	0.119565	2622	ENSG00000231421.7	17	30573471	1	0.10955	0.00269276	17.854	-66.5497	chr17	30638646	G	A	rs540228511	7043	7043	processed_transcript
AC011893.1	AC011893.1-259.220440605976	chr2:135829388:C:A:rs10186843	2	135829388	0.347445	2622	ENSG00000226806.1	2	135820191	1	0.368295	-0.136752	-38.8664	-259.22	chr2	135829388	C	A	rs10186843	1908	1908	antisense
AC011899.2	AC011899.2-47.1697986551721	chr7:157857648:G:T:rs12667537	7	157857648	0.450992	2622	ENSG00000233038.6	7	157854529	1	0.0784155	0.358905	14.848	-47.1698	chr7	157857648	G	T	rs12667537	8781	8781	antisense
AC011899.3	AC011899.3-75.1789994640318	chr7:157854579:G:T:rs60566601	7	157854579	0.176392	2622	ENSG00000272839.1	7	157868538	1	0.123089	-0.279911	-19.0706	-75.179	chr7	157854579	G	T	rs60566601	6470	6470	antisense
AC011912.1	AC011912.1-67.5914291034898	chr15:55181433:G:A:rs538975327	15	55181433	0.00705568	2622	ENSG00000279145.2	15	55171378	1	0.111195	0.58001	18.0042	-67.5914	chr15	55181433	G	A	rs538975327	6972	6972	lincRNA
AC012020.1	AC012020.1-10.7209926947088	chr3:108187597:A:AG:rs759311918	3	108187597	0.104882	2622	ENSG00000279277.2	3	108032456	1	0.0172501	0.277701	6.74385	-10.721	chr3	108187597	A	AG	rs759311918	17703	17703	processed_transcript
AC012065.3	AC012065.3-22.9692991566963	chr2:20623526:T:C:rs72782396	2	20623526	0.206903	2622	ENSG00000269976.1	2	20586248	1	0.0381362	0.046244	10.1355	-22.9693	chr2	20623526	T	C	rs72782396	13137	13137	lincRNA
AC012074.1	AC012074.1-8.57699583840442	chr2:25672961:TCCCTCTGCCAGGGCCTGCCCGCCTCACCTG:T:rs762667417	2	25672961	0.00667429	2622	ENSG00000235072.2	2	25369136	1	0.013584	-0.219686	-5.97333	-8.577	chr2	25672961	TCCCTCTGCCAGGGCCTGCCCGCCTCACCTG	T	rs762667417	18752	18752	lincRNA
AC012146.1	AC012146.1-45.3224202267836	chr17:5114198:C:T:rs1054697	17	5114198	0.105645	2622	ENSG00000234327.7	17	5111468	1	0.0753947	-0.253729	-14.5354	-45.3224	chr17	5114198	C	T	rs1054697	8979	8979	processed_transcript
AC012173.1	AC012173.1-10.0476304788588	chr16:8853271:G:T:rs9953	16	8853271	0.449085	2622	ENSG00000260350.1	16	8847650	1	0.0160981	0.00936972	6.51095	-10.0476	chr16	8853271	G	T	rs9953	18051	18051	antisense
AC012184.4	AC012184.4-16.6284064787141	chr16:70376281:A:C:rs150237070	16	70376281	0.0448131	2622	ENSG00000285710.1	16	70349085	1	0.0273509	0.0458752	8.53575	-16.6284	chr16	70376281	A	C	rs150237070	15145	15145	antisense
AC012213.3	AC012213.3-16.0671248681496	chr8:103428815:C:T:rs3134264	8	103428815	0.454996	2622	ENSG00000266289.1	8	103383078	1	0.0263928	0.0188606	8.38077	-16.0671	chr8	103428815	C	T	rs3134264	15372	15372	lincRNA
AC012236.1	AC012236.1-18.4114973993525	chr15:31225525:G:A:rs28605389	15	31225525	0.220252	2622	ENSG00000259772.6	15	31221999	1	0.0303915	-0.0963701	-9.0118	-18.4115	chr15	31225525	G	A	rs28605389	14553	14553	lincRNA
AC012254.1	AC012254.1-9.38377269269207	chr18:47174668:C:CAA:rs1427378567	18	47174668	0.0419527	2622	ENSG00000266957.1	18	47077361	1	0.0149627	0.0120245	6.27354	-9.38377	chr18	47174668	C	CAA	rs1427378567	18408	18408	antisense
AC012291.2	AC012291.2-22.4036376930286	chr15:84739305:T:C:rs72753018	15	84739305	0.0585431	2622	ENSG00000285667.1	15	84717474	1	0.0371774	0.194969	10.0023	-22.4036	chr15	84739305	T	C	rs72753018	13309	13309	lincRNA
AC012306.2	AC012306.2-10.6294663786046	chr2:127888044:G:A:rs2304518	2	127888044	0.205759	2622	ENSG00000272667.1	2	127886556	1	0.0170935	-0.0521846	-6.71263	-10.6295	chr2	127888044	G	A	rs2304518	17745	17745	lincRNA
AC012313.1	AC012313.1-91.7115517537009	chr19:58414641:C:T:rs8102457	19	58414641	0.262204	2622	ENSG00000232098.3	19	58404238	1	0.148474	0.667354	21.2549	-91.7116	chr19	58414641	C	T	rs8102457	5479	5479	lincRNA
AC012313.10	AC012313.10-14.9372034255105	chr19:58348456:G:A:rs1265960	19	58348456	0.0497712	2622	ENSG00000279611.1	19	58350795	1	0.0244625	0.130775	8.0605	-14.9372	chr19	58348456	G	A	rs1265960	15789	15789	TEC
AC012313.2	AC012313.2-19.2142624083051	chr19:58353688:T:C:rs893183	19	58353688	0.0476735	2622	ENSG00000268049.1	19	58357999	1	0.0317586	0.12388	9.21876	-19.2143	chr19	58353688	T	C	rs893183	14276	14276	antisense
AC012313.5	AC012313.5-161.999136312047	chr19:58427798:A:G:rs7409473	19	58427798	0.470824	2622	ENSG00000268912.1	19	58428632	1	0.248621	-0.225674	-29.2801	-161.999	chr19	58427798	A	G	rs7409473	3190	3190	lincRNA
AC012313.6	AC012313.6-9.63939243216782	chr19:58374475:A:G:rs6510142	19	58374475	0.0703661	2622	ENSG00000269054.1	19	58362585	1	0.0153998	0.0172357	6.36593	-9.63939	chr19	58374475	A	G	rs6510142	18274	18274	antisense
AC012313.8	AC012313.8-24.6621481678286	chr19:58417685:G:A:rs3764535	19	58417685	0.475591	2622	ENSG00000269473.1	19	58440448	1	0.0410014	0.0341448	10.5251	-24.6621	chr19	58417685	G	A	rs3764535	12612	12612	lincRNA
AC012358.1	AC012358.1-49.0302580179426	chr2:55232237:T:G:rs17046778	2	55232237	0.167048	2622	ENSG00000203327.2	2	55214387	1	0.0814484	0.016908	15.1573	-49.0303	chr2	55232237	T	G	rs17046778	8566	8566	antisense
AC012358.2	AC012358.2-14.2785024743738	chr2:55258811:C:CA:rs368542489	2	55258811	0.177727	2622	ENSG00000227799.1	2	55224280	1	0.0233365	-0.0364313	-7.86827	-14.2785	chr2	55258811	C	CA	rs368542489	16056	16056	processed_pseudogene
AC012360.3	AC012360.3-35.1636201344312	chr2:105294939:A:G:rs3749068	2	105294939	0.344966	2622	ENSG00000272994.1	2	105334027	1	0.058621	-0.132317	-12.7022	-35.1636	chr2	105294939	A	G	rs3749068	10446	10446	lincRNA
AC012363.2	AC012363.2-15.9529416874175	chr2:120278036:C:CGT:rs144749079	2	120278036	0.366895	2622	ENSG00000235840.1	2	120319007	1	0.0261978	0.00658765	8.34892	-15.9529	chr2	120278036	C	CGT	rs144749079	15414	15414	lincRNA
AC012368.1	AC012368.1-131.452719539872	chr2:64266288:C:G:rs869738	2	64266288	0.139779	2622	ENSG00000225889.7	2	64143239	1	0.206602	-22.4296	-25.975	-131.453	chr2	64266288	C	G	rs869738	3855	3855	antisense
AC012414.3	AC012414.3-181.603675835275	chr15:20682558:A:G:rs182549163	15	20682558	0.0301297	2622	ENSG00000259383.1	15	20759311	1	0.274427	0.0687515	31.3045	-181.604	chr15	20682558	A	G	rs182549163	2864	2864	lincRNA
AC012414.5	AC012414.5-13.6994658165411	chr15:20748850:C:T:rs376152732	15	20748850	0.428299	2622	ENSG00000260409.1	15	20729747	1	0.0223463	-0.0147733	-7.69563	-13.6995	chr15	20748850	C	T	rs376152732	16323	16323	lincRNA
AC012442.1	AC012442.1-12.793698839391	chr2:112584989:C:T:rs719668	2	112584989	0.256102	2622	ENSG00000228251.1	2	112590796	1	0.0207969	-0.0222365	-7.41817	-12.7937	chr2	112584989	C	T	rs719668	16732	16732	lincRNA
AC012442.2	AC012442.2-18.8621899885389	chr2:112613738:A:G:rs6743603	2	112613738	0.158085	2622	ENSG00000243389.1	2	112589040	1	0.0311592	0.0365954	9.12852	-18.8622	chr2	112613738	A	G	rs6743603	14375	14375	3prime_overlapping_ncRNA
AC012443.2	AC012443.2-46.1602264908434	chr2:152648038:G:A:rs12693429	2	152648038	0.432494	2622	ENSG00000286207.1	2	152635268	1	0.0767658	0.0975676	14.6778	-46.1602	chr2	152648038	G	A	rs12693429	8897	8897	antisense
AC012454.1	AC012454.1-155.872990764882	chr2:85701086:G:C:rs10187164	2	85701086	0.3873	2622	ENSG00000203363.2	2	85686053	1	0.240373	-0.0741211	-28.6336	-155.873	chr2	85701086	G	C	rs10187164	3297	3297	processed_pseudogene
AC012464.2	AC012464.2-51.7531607288488	chr12:93837506:G:C:rs60169972	12	93837506	0.193745	2622	ENSG00000258303.1	12	93836167	1	0.0858704	0.0339136	15.601	-51.7532	chr12	93837506	G	C	rs60169972	8302	8302	sense_intronic
AC012467.2	AC012467.2-105.695243295535	chr3:53859813:C:A:rs3821869	3	53859813	0.311785	2622	ENSG00000271976.1	3	53858994	1	0.169386	0.380329	22.9865	-105.695	chr3	53859813	C	A	rs3821869	4968	4968	antisense
AC012485.3	AC012485.3-18.7350937330282	chr2:238289684:A:G:rs11894491	2	238289684	0.320748	2622	ENSG00000283635.1	2	238289127	1	0.0309427	-0.00800342	-9.09575	-18.7351	chr2	238289684	A	G	rs11894491	14408	14408	antisense
AC012499.1	AC012499.1-13.2762504444637	chr2:177673648:T:C:rs7578325	2	177673648	0.139207	2622	ENSG00000229941.5	2	177698429	1	0.0216224	0.0034396	7.56716	-13.2763	chr2	177673648	T	C	rs7578325	16498	16498	antisense
AC012511.1	AC012511.1-10.8304100610267	chr2:85857097:A:T:rs10179419	2	85857097	0.322082	2622	ENSG00000272564.1	2	85904279	1	0.0174373	-0.0159572	-6.781	-10.8304	chr2	85857097	A	T	rs10179419	17662	17662	lincRNA
AC012513.3	AC012513.3-13.964413966275	chr2:216205334:G:A:rs4987039	2	216205334	0.0381388	2622	ENSG00000279348.1	2	216211404	1	0.0227995	0.205492	7.77507	-13.9644	chr2	216205334	G	A	rs4987039	16197	16197	TEC
AC012557.1	AC012557.1-11.4821437846536	chr3:63915686:AT:A:rs10712088	3	63915686	0.151793	2622	ENSG00000271843.1	3	64008082	1	0.0185526	-0.017678	-6.99846	-11.4821	chr3	63915686	AT	A	rs10712088	17326	17326	lincRNA
AC012557.2	AC012557.2-30.5952863288353	chr3:64010586:C:T:rs1046025	3	64010586	0.165904	2622	ENSG00000272181.1	3	64019508	1	0.05099	0.051923	11.7989	-30.5953	chr3	64010586	C	T	rs1046025	11242	11242	antisense
AC012560.1	AC012560.1-31.3982674086804	chr10:78451436:T:C:rs919889	10	78451436	0.489512	2622	ENSG00000282863.1	10	78179174	1	0.0523352	0.00563578	11.962	-31.3983	chr10	78451436	T	C	rs919889	11083	11083	lincRNA
AC012603.1	AC012603.1-9.95921535519168	chr5:109687709:C:A:rs845734	5	109687709	0.314455	2622	ENSG00000271849.1	5	109687802	1	0.0159468	-0.0155236	-6.4798	-9.95922	chr5	109687709	C	A	rs845734	18091	18091	lincRNA
AC012617.1	AC012617.1-77.343139428809	chr19:36322182:A:G:rs2972632	19	36322182	0.422006	2622	ENSG00000267053.6	19	36304580	1	0.126453	-0.063389	-19.3667	-77.3431	chr19	36322182	A	G	rs2972632	6238	6238	lincRNA
AC012636.1	AC012636.1-24.2689258891789	chr5:80106823:C:CCTT:rs56254150	5	80106823	0.132342	2622	ENSG00000249825.5	5	80052374	1	0.0403365	-0.157541	-10.4357	-24.2689	chr5	80106823	C	CCTT	rs56254150	12734	12734	antisense
AC012645.1	AC012645.1-64.8155286973289	chr16:30102803:C:T:rs7205802	16	30102803	0.480931	2622	ENSG00000250616.2	16	30096430	1	0.106806	1.57645	17.6018	-64.8155	chr16	30102803	C	T	rs7205802	7186	7186	antisense
AC012645.2	AC012645.2-7.9270323616447	chr16:30105932:G:A:rs62057756	16	30105932	0.394165	2622	ENSG00000261367.1	16	30107675	1	0.0124743	0.0200854	5.72095	-7.92703	chr16	30105932	G	A	rs62057756	18965	18965	antisense
AC012645.3	AC012645.3-13.5087458816966	chr16:30281796:CT:C:rs199611901	16	30281796	0.320175	2622	ENSG00000261416.1	16	30183505	1	0.0220201	0.232458	7.63798	-13.5087	chr16	30281796	CT	C	rs199611901	16402	16402	antisense
AC012645.4	AC012645.4-20.6222098726516	chr16:30037232:C:T:rs35467921	16	30037232	0.391114	2622	ENSG00000275371.1	16	30110895	1	0.0341533	0.21396	9.57185	-20.6222	chr16	30037232	C	T	rs35467921	13789	13789	antisense
AC012673.1	AC012673.1-10.3471143784749	chr12:30696254:CAGG:C:rs35100176	12	30696254	0.229214	2622	ENSG00000285870.1	12	30696121	1	0.0166104	0.0109245	6.61547	-10.3471	chr12	30696254	CAGG	C	rs35100176	17890	17890	lincRNA
AC012676.5	AC012676.5-60.1576894177319	chr16:4343375:A:C:rs2289303	16	4343375	0.115179	2622	ENSG00000280063.1	16	4346694	1	0.0993933	-0.946082	-16.91	-60.1577	chr16	4343375	A	C	rs2289303	7506	7506	TEC
AC013264.1	AC013264.1-290.657420535016	chr2:197310455:G:C:rs112572902	2	197310455	0.36537	2622	ENSG00000231621.1	2	197197991	1	0.402805	0.356783	41.8045	-290.657	chr2	197310455	G	C	rs112572902	1711	1711	antisense
AC013451.2	AC013451.2-13.5424608758522	chr14:74842055:T:C:rs3742790	14	74842055	0.481884	2622	ENSG00000258976.1	14	74614693	1	0.0220778	-0.0200121	-7.64821	-13.5425	chr14	74842055	T	C	rs3742790	16384	16384	lincRNA
AC013457.1	AC013457.1-12.4318562027982	chr2:118982714:C:T:rs7599352	2	118982714	0.377002	2622	ENSG00000259094.1	2	118949306	1	0.0201778	0.00181316	7.3046	-12.4319	chr2	118982714	C	T	rs7599352	16890	16890	antisense
AC013468.1	AC013468.1-41.4155118760897	chr2:189829449:C:T:rs1233297	2	189829449	0.263158	2622	ENSG00000273240.1	2	189763859	1	0.0689762	-0.0433091	-13.8549	-41.4155	chr2	189829449	C	T	rs1233297	9491	9491	antisense
AC013472.3	AC013472.3-8.36890831351627	chr2:27066809:G:A:rs144423449	2	27066809	0.0179252	2622	ENSG00000272056.1	2	27053618	1	0.0132286	-0.074323	-5.89362	-8.36891	chr2	27066809	G	A	rs144423449	18842	18842	antisense
AC013474.1	AC013474.1-10.0973072193031	chr2:126682542:T:C:rs893794	2	126682542	0.46987	2622	ENSG00000235128.1	2	126679622	1	0.016183	-0.0093494	-6.5284	-10.0973	chr2	126682542	T	C	rs893794	18018	18018	processed_pseudogene
AC013565.1	AC013565.1-21.1657138101815	chr15:89070777:T:A:rs293365	15	89070777	0.429634	2622	ENSG00000260123.1	15	89041223	1	0.0350766	0.00395498	9.70502	-21.1657	chr15	89070777	T	A	rs293365	13635	13635	lincRNA
AC013652.1	AC013652.1-16.1438693528146	chr15:39421047:G:A:rs62002353	15	39421047	0.00438596	2622	ENSG00000259345.6	15	38865322	1	0.0265238	0.0502859	8.40212	-16.1439	chr15	39421047	G	A	rs62002353	15334	15334	lincRNA
AC015468.3	AC015468.3-15.6507246475477	chr8:21039573:C:T:rs6989851	8	21039573	0.15122	2622	ENSG00000254092.1	8	20952645	1	0.0256816	-0.00892807	-8.26408	-15.6507	chr8	21039573	C	T	rs6989851	15531	15531	lincRNA
AC015660.3	AC015660.3-14.1748565472084	chr15:99403327:G:C:rs60532389	15	99403327	0.0909611	2622	ENSG00000274294.1	15	99416584	1	0.0231593	-0.0461135	-7.83763	-14.1749	chr15	99403327	G	C	rs60532389	16097	16097	lincRNA
AC015660.4	AC015660.4-93.4085001001546	chr15:99509966:T:C:rs7164904	15	99509966	0.486461	2622	ENSG00000279846.1	15	99497812	1	0.151038	-0.0539856	-21.4701	-93.4085	chr15	99509966	T	C	rs7164904	5421	5421	TEC
AC015712.1	AC015712.1-19.3599373241058	chr15:100849669:C:T:rs145620172	15	100849669	0.0064836	2622	ENSG00000232386.9	15	100849561	1	0.0320065	0.082176	9.25586	-19.3599	chr15	100849669	C	T	rs145620172	14231	14231	lincRNA
AC015712.2	AC015712.2-9.4507174121831	chr15:100912104:C:T:rs6598397	15	100912104	0.420671	2622	ENSG00000259583.2	15	100892859	1	0.0150772	-0.0267063	-6.29786	-9.45072	chr15	100912104	C	T	rs6598397	18374	18374	antisense
AC015712.4	AC015712.4-12.8695224747088	chr15:100850476:A:T:rs7180764	15	100850476	0.441457	2622	ENSG00000259604.5	15	100861843	1	0.0209266	-0.00423463	-7.44176	-12.8695	chr15	100850476	A	T	rs7180764	16701	16701	lincRNA
AC015726.1	AC015726.1-37.8472372386125	chr17:19945137:T:C:rs1638526	17	19945137	0.265065	2622	ENSG00000270091.1	17	19896590	1	0.0630786	-0.174457	-13.2076	-37.8472	chr17	19945137	T	C	rs1638526	10067	10067	lincRNA
AC015802.4	AC015802.4-12.6570593496563	chr17:76558657:C:G:rs4648343	17	76558657	0.364035	2622	ENSG00000267546.2	17	76545668	1	0.0205631	0.0538117	7.37547	-12.6571	chr17	76558657	C	G	rs4648343	16806	16806	antisense
AC015802.6	AC015802.6-90.9986500126615	chr17:76580639:G:A:rs11653476	17	76580639	0.218726	2622	ENSG00000284526.1	17	76563710	1	0.147394	-4.8087	-21.1641	-90.9987	chr17	76580639	G	A	rs11653476	5523	5523	protein_coding
AC015813.6	AC015813.6-32.181309793207	chr17:58072160:G:A:rs9903806	17	58072160	0.289664	2622	ENSG00000279207.1	17	58095672	1	0.0536453	-0.342422	-12.1192	-32.1813	chr17	58072160	G	A	rs9903806	10960	10960	TEC
AC015818.2	AC015818.2-20.7705908474305	chr17:20528827:A:G:rs4547393	17	20528827	0.428871	2622	ENSG00000260907.1	17	20530042	1	0.0344054	-0.0105415	-9.60837	-20.7706	chr17	20528827	A	G	rs4547393	13747	13747	lincRNA
AC015819.1	AC015819.1-19.3138367836093	chr18:75073335:G:A:rs9951236	18	75073335	0.1455	2622	ENSG00000273669.1	18	75073543	1	0.0319281	-0.279485	-9.24414	-19.3138	chr18	75073335	G	A	rs9951236	14245	14245	lincRNA
AC015849.1	AC015849.1-34.3085486789954	chr17:35823562:A:G:rs4796110	17	35823562	0.136918	2622	ENSG00000270240.2	17	35868967	1	0.0571967	0.0475227	12.5374	-34.3085	chr17	35823562	A	G	rs4796110	10602	10602	antisense
AC015849.5	AC015849.5-11.578034683441	chr17:35794245:CTT:C:rs749895795	17	35794245	0.120137	2622	ENSG00000270977.1	17	35893707	1	0.0187167	-0.0232061	-7.02993	-11.578	chr17	35794245	CTT	C	rs749895795	17277	17277	lincRNA
AC015853.2	AC015853.2-81.7541969805626	chr17:540838:T:C:rs7217744	17	540838	0.0665523	2622	ENSG00000263015.1	17	503171	1	0.133271	0.0101708	19.96	-81.7542	chr17	540838	T	C	rs7217744	5960	5960	antisense
AC015853.3	AC015853.3-16.9061254533705	chr17:529869:C:CAA:rs1261605050	17	529869	0.0335622	2622	ENSG00000263300.1	17	523140	1	0.0278248	0.00165546	8.61148	-16.9061	chr17	529869	C	CAA	rs1261605050	15039	15039	antisense
AC015871.3	AC015871.3-32.3969267243492	chr15:79904780:T:C:rs8039962	15	79904780	0.463577	2622	ENSG00000278600.1	15	79920195	1	0.0540058	-1.0571	-12.1621	-32.3969	chr15	79904780	T	C	rs8039962	10931	10931	sense_intronic
AC015883.1	AC015883.1-154.213798093992	chr17:57449854:C:T:rs60011459	17	57449854	0.076087	2622	ENSG00000279281.1	17	57448218	1	0.238124	0.100545	28.4572	-154.214	chr17	57449854	C	T	rs60011459	3349	3349	TEC
AC015911.10	AC015911.10-10.2382228023022	chr17:35234146:C:CT:rs35637205	17	35234146	0.492182	2622	ENSG00000286030.1	17	35522579	1	0.0164241	-0.0713902	-6.57765	-10.2382	chr17	35234146	C	CT	rs35637205	17953	17953	transcribed_unprocessed_pseudogene
AC015911.3	AC015911.3-28.8988380614082	chr17:35502627:C:A:rs7219413	17	35502627	0.488749	2622	ENSG00000267074.1	17	35499690	1	0.0481428	0.351774	11.4476	-28.8988	chr17	35502627	C	A	rs7219413	11607	11607	sense_intronic
AC015911.6	AC015911.6-30.237339937893	chr17:35554699:G:A:rs321613	17	35554699	0.409992	2622	ENSG00000267359.1	17	35553205	1	0.0503898	0.0394834	11.7255	-30.2373	chr17	35554699	G	A	rs321613	11312	11312	antisense
AC015911.8	AC015911.8-9.16403861402298	chr17:35234146:C:CT:rs35637205	17	35234146	0.492182	2622	ENSG00000267554.1	17	35470069	1	0.0145871	-0.101651	-6.19311	-9.16404	chr17	35234146	C	CT	rs35637205	18517	18517	processed_pseudogene
AC015922.3	AC015922.3-16.6443943976112	chr17:15786201:G:C:rs62070979	17	15786201	0.355645	2622	ENSG00000276855.1	17	15789016	1	0.0273782	-0.00988529	-8.54013	-16.6444	chr17	15786201	G	C	rs62070979	15132	15132	lincRNA
AC015961.2	AC015961.2-22.2859947425771	chr18:37227169:A:G:rs2586788	18	37227169	0.135011	2622	ENSG00000267707.2	18	37243776	1	0.0369779	-0.0363984	-9.9744	-22.286	chr18	37227169	A	G	rs2586788	13325	13325	antisense
AC015982.1	AC015982.1-15.9707997699067	chr2:55636929:A:G:rs13428382	2	55636929	0.0558734	2622	ENSG00000272606.1	2	55617909	1	0.0262283	0.149213	8.35391	-15.9708	chr2	55636929	A	G	rs13428382	15409	15409	antisense
AC016065.1	AC016065.1-87.2881167618069	chr8:6405805:C:T:rs2243662	8	6405805	0.241228	2622	ENSG00000246089.3	8	6403551	1	0.141752	-0.278711	-20.6868	-87.2881	chr8	6405805	C	T	rs2243662	5672	5672	antisense
AC016168.1	AC016168.1-47.304476751108	chr17:76997524:T:C:rs2411032	17	76997524	0.0615942	2622	ENSG00000267521.1	17	76957023	1	0.0786353	-0.0486403	-14.8705	-47.3045	chr17	76997524	T	C	rs2411032	8757	8757	lincRNA
AC016168.2	AC016168.2-70.75417176253	chr17:76997524:T:C:rs2411032	17	76997524	0.0615942	2622	ENSG00000267568.6	17	76950317	1	0.116172	-0.0671256	-18.4544	-70.7542	chr17	76997524	T	C	rs2411032	6776	6776	processed_transcript
AC016168.3	AC016168.3-89.769326505005	chr17:76997524:T:C:rs2411032	17	76997524	0.0615942	2622	ENSG00000280122.1	17	76966285	1	0.145529	-0.15065	-21.0068	-89.7693	chr17	76997524	T	C	rs2411032	5565	5565	TEC
AC016245.1	AC016245.1-161.413616487081	chr17:80804598:G:C:rs9893956	17	80804598	0.190122	2622	ENSG00000262833.1	17	80801640	1	0.247836	0.00720389	29.2186	-161.414	chr17	80804598	G	C	rs9893956	3204	3204	antisense
AC016355.1	AC016355.1-90.989061620025	chr15:67605289:A:T:rs8032516	15	67605289	0.210145	2622	ENSG00000270964.1	15	67541072	1	0.147379	-0.101678	-21.1628	-90.9891	chr15	67605289	A	T	rs8032516	5525	5525	lincRNA
AC016397.2	AC016397.2-10.5209469691557	chr10:48649208:G:A:rs61838409	10	48649208	0.0215484	2622	ENSG00000279822.1	10	48443836	1	0.0169078	0.0279997	6.67545	-10.5209	chr10	48649208	G	A	rs61838409	17802	17802	TEC
AC016526.2	AC016526.2-38.4189909920221	chr14:76198793:C:CT:rs5809752	14	76198793	0.338673	2622	ENSG00000258454.1	14	76235817	1	0.0640258	0.0213153	13.3131	-38.419	chr14	76198793	C	CT	rs5809752	9980	9980	sense_overlapping
AC016526.3	AC016526.3-10.0234331351194	chr14:76142124:G:T:rs11621985	14	76142124	0.372998	2622	ENSG00000280078.1	14	76279173	1	0.0160567	0.00171653	6.50244	-10.0234	chr14	76142124	G	T	rs11621985	18068	18068	TEC
AC016571.1	AC016571.1-29.1707458989572	chr5:157463889:C:G:rs4704864	5	157463889	0.333905	2622	ENSG00000251405.3	5	157363382	1	0.0485996	-0.0522576	-11.5045	-29.1707	chr5	157463889	C	G	rs4704864	11557	11557	sense_overlapping
AC016582.3	AC016582.3-42.3038443592859	chr19:37856045:A:G:rs4802134	19	37856045	0.230549	2622	ENSG00000267640.6	19	37817359	1	0.0704392	0.0388034	14.0121	-42.3038	chr19	37856045	A	G	rs4802134	9333	9333	transcribed_unprocessed_pseudogene
AC016583.1	AC016583.1-58.5807568061831	chr5:54566340:T:A:rs2548640	5	54566340	0.213196	2622	ENSG00000280159.1	5	54643557	1	0.0968705	0.142527	16.6707	-58.5808	chr5	54566340	T	A	rs2548640	7615	7615	TEC
AC016590.1	AC016590.1-21.2372331464159	chr19:37212162:A:G:rs184408	19	37212162	0.499809	2622	ENSG00000267605.6	19	37235507	1	0.0351981	0.0235661	9.72242	-21.2372	chr19	37212162	A	G	rs184408	13618	13618	antisense
AC016590.3	AC016590.3-19.8449485421322	chr19:37372724:T:G:rs11671972	19	37372724	0.278223	2622	ENSG00000276846.1	19	37314868	1	0.0328318	0.0177208	9.37842	-19.8449	chr19	37372724	T	G	rs11671972	14037	14037	antisense
AC016629.1	AC016629.1-7.52476396425399	chr19:58543074:GTATA:G:rs773114108	19	58543074	0.161899	2622	ENSG00000269032.1	19	58586158	1	0.0117882	0.0248119	5.55947	-7.52476	chr19	58543074	GTATA	G	rs773114108	19017	19017	transcribed_processed_pseudogene
AC016708.1	AC016708.1-10.3232464032672	chr2:214809647:C:T:rs34732883	2	214809647	0.389779	2622	ENSG00000229267.2	2	214810229	1	0.0165696	0.000660419	6.6072	-10.3232	chr2	214809647	C	T	rs34732883	17915	17915	antisense
AC016717.2	AC016717.2-21.1633877955246	chr2:225267834:T:C:rs199816717	2	225267834	0.318459	2622	ENSG00000273301.1	2	225698514	1	0.0350727	0.00515275	9.70445	-21.1634	chr2	225267834	T	C	rs199816717	13637	13637	lincRNA
AC016727.1	AC016727.1-57.9024452043258	chr2:61480341:G:A:rs189456907	2	61480341	0.0097254	2622	ENSG00000270820.5	2	61471188	1	0.0957833	0.959135	16.5669	-57.9024	chr2	61480341	G	A	rs189456907	7683	7683	antisense
AC016737.1	AC016737.1-13.0160610258019	chr2:173960814:C:CA:rs142922056	2	173960814	0.152365	2622	ENSG00000271151.1	2	173968351	1	0.0211773	-0.0889704	-7.48716	-13.0161	chr2	173960814	C	CA	rs142922056	16607	16607	lincRNA
AC016747.1	AC016747.1-29.4159969537591	chr2:61139569:T:C:rs1177271	2	61139569	0.453852	2622	ENSG00000212978.6	2	61141592	1	0.0490115	-0.176254	-11.5557	-29.416	chr2	61139569	T	C	rs1177271	11481	11481	processed_transcript
AC016747.3	AC016747.3-54.4738222290864	chr2:61191208:G:C:rs777592	2	61191208	0.345728	2622	ENSG00000273302.1	2	61199979	1	0.0902688	0.0561612	16.0342	-54.4738	chr2	61191208	G	C	rs777592	8017	8017	sense_intronic
AC016831.1	AC016831.1-64.222611550012	chr7:130871908:A:G:rs17790362	7	130871908	0.341152	2622	ENSG00000226380.9	7	130876809	1	0.105865	-0.595337	-17.515	-64.2226	chr7	130871908	A	G	rs17790362	7225	7225	lincRNA
AC016831.7	AC016831.7-28.5860725254562	chr7:131002229:G:A:rs1877727	7	131002229	0.290618	2622	ENSG00000285106.1	7	130791264	1	0.047617	-0.234634	-11.3818	-28.5861	chr7	131002229	G	A	rs1877727	11673	11673	lincRNA
AC016876.1	AC016876.1-14.9002450873357	chr17:7587492:G:A:rs10852891	17	7587492	0.180206	2622	ENSG00000233223.2	17	7581964	1	0.0243993	0.119854	8.04983	-14.9002	chr17	7587492	G	A	rs10852891	15800	15800	antisense
AC016949.1	AC016949.1-31.4017707206387	chr3:196907656:A:G:rs62410859	3	196907656	0.211098	2622	ENSG00000230732.4	3	196912646	1	0.052341	0.0434192	11.9627	-31.4018	chr3	196907656	A	G	rs62410859	11080	11080	sense_intronic
AC016957.2	AC016957.2-21.6398238824997	chr12:31963154:A:C:rs10771890	12	31963154	0.433829	2622	ENSG00000276136.1	12	32000375	1	0.0358816	-0.47494	-9.81984	-21.6398	chr12	31963154	A	C	rs10771890	13519	13519	lincRNA
AC017002.1	AC017002.1-14.7317331459811	chr2:111429464:A:G:rs1045267	2	111429464	0.260297	2622	ENSG00000224959.1	2	111491943	1	0.0241113	-0.0242622	-8.001	-14.7317	chr2	111429464	A	G	rs1045267	15869	15869	lincRNA
AC017002.3	AC017002.3-14.9343817033714	chr2:111521754:GGAGGCC:G:rs796825432	2	111521754	0.143402	2622	ENSG00000240350.2	2	111491273	1	0.0244577	-0.0272013	-8.05969	-14.9344	chr2	111521754	GGAGGCC	G	rs796825432	15790	15790	lincRNA
AC017071.1	AC017071.1-17.1833633632709	chr2:186372894:A:T:rs11683595	2	186372894	0.264493	2622	ENSG00000259915.2	2	186354570	1	0.0282978	-0.0165512	-8.68648	-17.1834	chr2	186372894	A	T	rs11683595	14955	14955	lincRNA
AC017074.1	AC017074.1-31.6301352924991	chr2:113706512:T:C:rs62168821	2	113706512	0.209954	2622	ENSG00000227359.1	2	113677702	1	0.0527233	0.0396243	12.0087	-31.6301	chr2	113706512	T	C	rs62168821	11046	11046	lincRNA
AC017099.1	AC017099.1-8.6384082693336	chr2:97576086:AT:A:rs67020980	2	97576086	0.369756	2622	ENSG00000235833.1	2	97523949	1	0.0136889	-0.000229993	-5.99667	-8.63841	chr2	97576086	AT	A	rs67020980	18725	18725	processed_pseudogene
AC017100.1	AC017100.1-11.3842875807126	chr18:31643658:C:T:rs1667283	18	31643658	0.491991	2622	ENSG00000259985.1	18	31685655	1	0.0183851	-0.0224118	-6.96621	-11.3843	chr18	31643658	C	T	rs1667283	17378	17378	antisense
AC017104.1	AC017104.1-12.0486639856484	chr2:231391206:T:C:rs55722313	2	231391206	0.0757056	2622	ENSG00000224376.1	2	231388976	1	0.0195221	0.0754071	7.18253	-12.0487	chr2	231391206	T	C	rs55722313	17085	17085	processed_transcript
AC017104.3	AC017104.3-21.8965428192107	chr2:231425446:T:C:rs6721978	2	231425446	0.251144	2622	ENSG00000233538.1	2	231452195	1	0.0363173	-0.00364817	-9.88151	-21.8965	chr2	231425446	T	C	rs6721978	13428	13428	lincRNA
AC017104.4	AC017104.4-46.5214042592809	chr2:231514081:C:T:rs28685161	2	231514081	0.248474	2622	ENSG00000283312.1	2	231493708	1	0.0773563	-0.0492941	-14.7389	-46.5214	chr2	231514081	C	T	rs28685161	8861	8861	processed_pseudogene
AC017104.5	AC017104.5-10.2890388792155	chr2:231514081:C:T:rs28685161	2	231514081	0.248474	2622	ENSG00000283491.1	2	231497090	1	0.016511	-0.00378705	-6.59532	-10.289	chr2	231514081	C	T	rs28685161	17929	17929	unprocessed_pseudogene
AC017116.1	AC017116.1-239.25050679249	chr7:44075830:C:T:rs1139270	7	44075830	0.303585	2622	ENSG00000239775.1	7	44064908	1	0.345356	-3.14858	-36.9713	-239.251	chr7	44075830	C	T	rs1139270	2139	2139	sense_overlapping
AC018362.1	AC018362.1-76.8410720176962	chr15:42552590:A:G:rs10851410	15	42552590	0.239321	2622	ENSG00000261684.2	15	42497394	1	0.125674	-0.230334	-19.2983	-76.8411	chr15	42552590	A	G	rs10851410	6269	6269	antisense
AC018450.1	AC018450.1-9.24222740091963	chr3:143162040:T:C:rs4683757	3	143162040	0.418574	2622	ENSG00000241679.2	3	143123362	1	0.0147207	-0.0227744	-6.22184	-9.24223	chr3	143162040	T	C	rs4683757	18481	18481	processed_transcript
AC018521.4	AC018521.4-67.7210408326899	chr17:48017635:AAAGAGG:A:rs60118365	17	48017635	0.185927	2622	ENSG00000264701.1	17	47980398	1	0.1114	-0.00208878	-18.0228	-67.721	chr17	48017635	AAAGAGG	A	rs60118365	6962	6962	antisense
AC018521.5	AC018521.5-123.360543797656	chr17:47895785:G:C:rs143279210	17	47895785	0.0490084	2622	ENSG00000264920.1	17	47891255	1	0.195089	0.499918	25.0597	-123.361	chr17	47895785	G	C	rs143279210	4092	4092	processed_transcript
AC018521.7	AC018521.7-19.196423029506	chr17:47860685:A:G:rs72833458	17	47860685	0.317124	2622	ENSG00000266821.1	17	47879472	1	0.0317282	-0.0265675	-9.21421	-19.1964	chr17	47860685	A	G	rs72833458	14290	14290	lincRNA
AC018553.1	AC018553.1-24.9233573719818	chr16:54373892:A:G:rs748815	16	54373892	0.1373	2622	ENSG00000277559.1	16	54290965	1	0.041443	-0.00221666	-10.584	-24.9234	chr16	54373892	A	G	rs748815	12546	12546	lincRNA
AC018638.2	AC018638.2-385.935615344595	chr7:128592588:A:G:rs28505422	7	128592588	0.422387	2622	ENSG00000230715.3	7	128652841	1	0.4964	-2.00497	-50.5367	-385.936	chr7	128592588	A	G	rs28505422	1042	1042	processed_pseudogene
AC018638.4	AC018638.4-295.929841891722	chr7:128592588:A:G:rs28505422	7	128592588	0.422387	2622	ENSG00000243302.3	7	128651185	1	0.408407	-3.51509	-42.293	-295.93	chr7	128592588	A	G	rs28505422	1546	1546	processed_pseudogene
AC018638.5	AC018638.5-385.930538409789	chr7:128533903:G:A:rs6976331	7	128533903	0.422197	2622	ENSG00000243679.1	7	128653969	1	0.496395	4.79804	50.5362	-385.931	chr7	128533903	G	A	rs6976331	1048	1048	processed_pseudogene
AC018638.6	AC018638.6-24.6857989071717	chr7:128531226:C:G:rs79328924	7	128531226	0.303966	2622	ENSG00000271344.1	7	128690451	1	0.0410414	0.128605	10.5304	-24.6858	chr7	128531226	C	G	rs79328924	12605	12605	lincRNA
AC018638.7	AC018638.7-100.757625618652	chr7:128689642:A:G:rs368064096	7	128689642	0.424867	2622	ENSG00000271553.1	7	128667043	1	0.16206	-0.281921	-22.3854	-100.758	chr7	128689642	A	G	rs368064096	5144	5144	lincRNA
AC018638.8	AC018638.8-21.0346509767511	chr7:128592588:A:G:rs28505422	7	128592588	0.422387	2622	ENSG00000281896.1	7	128617865	1	0.034854	-0.0120045	-9.67306	-21.0347	chr7	128592588	A	G	rs28505422	13680	13680	transcribed_unprocessed_pseudogene
AC018644.1	AC018644.1-12.8961309121228	chr7:139038054:G:GC:rs34832374	7	139038054	0.481121	2622	ENSG00000229677.1	7	139049456	1	0.0209721	0.0218603	7.45002	-12.8961	chr7	139038054	G	GC	rs34832374	16692	16692	processed_pseudogene
AC018645.2	AC018645.2-197.088700480936	chr7:32705905:C:T:rs12673823	7	32705905	0.178871	2622	ENSG00000273014.1	7	32758882	1	0.294193	0.0637454	32.8629	-197.089	chr7	32705905	C	T	rs12673823	2637	2637	lincRNA
AC018647.2	AC018647.2-84.0478271854194	chr7:35695969:A:G:rs1868787	7	35695969	0.416857	2622	ENSG00000271122.1	7	35695214	1	0.136796	0.312526	20.2635	-84.0478	chr7	35695969	A	G	rs1868787	5819	5819	antisense
AC018648.1	AC018648.1-22.4684368901873	chr7:32708448:G:A:rs4723195	7	32708448	0.175439	2622	ENSG00000272905.1	7	32845394	1	0.0372873	0.00123031	10.0176	-22.4684	chr7	32708448	G	A	rs4723195	13283	13283	lincRNA
AC018653.3	AC018653.3-35.6504984627964	chr12:7131705:C:T:rs2167285	12	7131705	0.44222	2622	ENSG00000256967.1	12	7129079	1	0.0594311	-0.0212614	-12.7951	-35.6505	chr12	7131705	C	T	rs2167285	10370	10370	antisense
AC018695.6	AC018695.6-34.9172624125602	chr16:85759361:A:G:rs72805116	16	85759361	0.123951	2622	ENSG00000275393.1	16	85697335	1	0.0582108	-0.116301	-12.6549	-34.9173	chr16	85759361	A	G	rs72805116	10498	10498	sense_intronic
AC018695.7	AC018695.7-145.960462507287	chr16:85853990:C:G:rs3866568	16	85853990	0.391304	2622	ENSG00000279907.1	16	85859521	1	0.226838	0.0609889	27.5713	-145.96	chr16	85853990	C	G	rs3866568	3506	3506	TEC
AC018755.1	AC018755.1-11.6840493378676	chr19:51608783:G:C:rs34390523	19	51608783	0.398551	2622	ENSG00000267808.1	19	51599289	1	0.0188981	-0.010347	-7.06457	-11.684	chr19	51608783	G	C	rs34390523	17243	17243	lincRNA
AC018755.3	AC018755.3-10.9509886751586	chr19:51595718:TCC:T:rs60780198	19	51595718	0.0936308	2622	ENSG00000269388.1	19	51594561	1	0.0176436	0.043511	6.82171	-10.951	chr19	51595718	TCC	T	rs60780198	17600	17600	transcribed_processed_pseudogene
AC018755.4	AC018755.4-148.816091531506	chr19:51627384:T:A:rs1106476	19	51627384	0.101068	2622	ENSG00000273837.1	19	51639478	1	0.230761	-2.54779	-27.8795	-148.816	chr19	51627384	T	A	rs1106476	3457	3457	sense_intronic
AC018755.5	AC018755.5-12.8804118555689	chr19:51764450:G:T:rs17694990	19	51764450	0.377002	2622	ENSG00000286236.1	19	51771311	1	0.0209453	0.0579426	7.44514	-12.8804	chr19	51764450	G	T	rs17694990	16696	16696	sense_intronic
AC018766.1	AC018766.1-63.2375364315832	chr19:49853932:T:C:rs10423897	19	49853932	0.366895	2622	ENSG00000268047.1	19	49852887	1	0.104301	0.0358857	17.3699	-63.2375	chr19	49853932	T	C	rs10423897	7308	7308	antisense
AC018809.2	AC018809.2-10.8750567833383	chr3:9946491:C:T:rs61740128	3	9946491	0.032418	2622	ENSG00000269982.1	3	9958717	1	0.0175137	-0.156975	-6.7961	-10.8751	chr3	9946491	C	T	rs61740128	17640	17640	antisense
AC018816.1	AC018816.1-25.7905760637033	chr3:4814550:G:A:rs901854	3	4814550	0.380625	2622	ENSG00000235978.6	3	4814294	1	0.0429077	0.0338996	10.7777	-25.7906	chr3	4814550	G	A	rs901854	12342	12342	antisense
AC018845.3	AC018845.3-10.4442337459711	chr16:47052286:CA:C:rs71134532	16	47052286	0.055492	2622	ENSG00000261173.1	16	46973989	1	0.0167766	0.027407	6.64904	-10.4442	chr16	47052286	CA	C	rs71134532	17843	17843	antisense
AC018904.2	AC018904.2-12.0502451746011	chr15:58478324:C:T:rs7161799	15	58478324	0.0881007	2622	ENSG00000259476.1	15	58521311	1	0.0195248	0.00143496	7.18304	-12.0502	chr15	58478324	C	T	rs7161799	17083	17083	sense_intronic
AC018926.1	AC018926.1-10.1386010769311	chr15:55325915:C:T:rs11635303	15	55325915	0.214722	2622	ENSG00000274765.1	15	55343141	1	0.0162537	0.0257782	6.54287	-10.1386	chr15	55325915	C	T	rs11635303	18001	18001	sense_intronic
AC018926.2	AC018926.2-127.529615923439	chr15:55314015:T:C:rs11638111	15	55314015	0.149123	2622	ENSG00000276533.1	15	55288849	1	0.201041	0.143473	25.5337	-127.53	chr15	55314015	T	C	rs11638111	3969	3969	sense_intronic
AC018946.2	AC018946.2-8.67340753146756	chr15:90337863:CAA:C:rs10534032	15	90337863	0.332571	2622	ENSG00000279980.1	15	90347587	1	0.0137486	-0.00406437	-6.00994	-8.67341	chr15	90337863	CAA	C	rs10534032	18707	18707	TEC
AC019069.1	AC019069.1-16.2446762644119	chr2:74819712:T:G:rs640944	2	74819712	0.246758	2622	ENSG00000272711.1	2	74832655	1	0.0266959	-0.0921691	-8.43008	-16.2447	chr2	74819712	T	G	rs640944	15302	15302	lincRNA
AC019080.1	AC019080.1-51.0727471419412	chr2:177392663:G:A:rs113671272	2	177392663	0.14016	2622	ENSG00000213963.6	2	177283508	1	0.0847673	-0.218481	-15.4911	-51.0727	chr2	177392663	G	A	rs113671272	8353	8353	sense_overlapping
AC019080.5	AC019080.5-9.78157517877402	chr2:177322166:G:A:rs56726187	2	177322166	0.204996	2622	ENSG00000280374.1	2	177317715	1	0.015643	-0.0210237	-6.41678	-9.78158	chr2	177322166	G	A	rs56726187	18191	18191	sense_intronic
AC019117.1	AC019117.1-45.4533459304712	chr7:17402104:C:A:rs78484938	7	17402104	0.028032	2622	ENSG00000236039.2	7	17405479	1	0.0756091	0.030118	14.5577	-45.4533	chr7	17402104	C	A	rs78484938	8968	8968	lincRNA
AC019129.2	AC019129.2-31.9661725154733	chr2:44168163:G:A:rs1453863	2	44168163	0.362128	2622	ENSG00000273106.1	2	44167625	1	0.0532855	-0.0244276	-12.0762	-31.9662	chr2	44168163	G	A	rs1453863	10990	10990	antisense
AC019131.2	AC019131.2-99.8115065101771	chr4:99079644:TA:T:rs764157228	4	99079644	0.039283	2622	ENSG00000272777.1	4	99067256	1	0.160649	0.1384	22.269	-99.8115	chr4	99079644	TA	T	rs764157228	5181	5181	lincRNA
AC019205.1	AC019205.1-30.9643700358224	chr6:73272005:T:TA:rs77110116	6	73272005	0.121281	2622	ENSG00000229852.2	6	73263215	1	0.0516085	0.182497	11.8741	-30.9644	chr6	73272005	T	TA	rs77110116	11159	11159	antisense
AC019254.1	AC019254.1-16.2887318470881	chr15:101209436:T:C:rs36082322	15	101209436	0.106979	2622	ENSG00000259182.5	15	101168530	1	0.0267711	-0.0583405	-8.44227	-16.2887	chr15	101209436	T	C	rs36082322	15289	15289	lincRNA
AC019257.1	AC019257.1-70.0424917470938	chr8:1973423:G:A:rs10216516	8	1973423	0.251144	2622	ENSG00000253764.2	8	1971181	1	0.115054	0.09104	18.3538	-70.0425	chr8	1973423	G	A	rs10216516	6822	6822	lincRNA
AC019257.2	AC019257.2-8.45418507762445	chr8:1974370:G:A:rs62478193	8	1974370	0.460908	2622	ENSG00000270988.1	8	1974818	1	0.0133742	-0.00301306	-5.9264	-8.45419	chr8	1974370	G	A	rs62478193	18809	18809	lincRNA
AC019294.2	AC019294.2-34.6870366819713	chr15:75751981:C:G:rs2593293	15	75751981	0.391495	2622	ENSG00000260288.3	15	75737820	1	0.0578274	0.0374538	12.6106	-34.687	chr15	75751981	C	G	rs2593293	10537	10537	processed_transcript
AC020604.1	AC020604.1-119.517865392318	chr2:46602348:T:G:rs13001566	2	46602348	0.48074	2622	ENSG00000279254.1	2	46668870	1	0.189565	-0.169964	-24.6181	-119.518	chr2	46602348	T	G	rs13001566	4375	4375	TEC
AC020613.1	AC020613.1-159.248242804657	chr12:14958334:A:G:rs61041959	12	14958334	0.140923	2622	ENSG00000139053.3	12	14973042	1	0.244928	0.126407	28.9907	-159.248	chr12	14958334	A	G	rs61041959	3247	3247	protein_coding
AC020633.1	AC020633.1-18.1120957434361	chr3:132392680:T:G:rs3849417	3	132392680	0.472921	2622	ENSG00000240890.2	3	132386522	1	0.0298813	-0.0308706	-8.93349	-18.1121	chr3	132392680	T	G	rs3849417	14649	14649	processed_pseudogene
AC020636.1	AC020636.1-95.2647041308579	chr3:150892138:T:C:rs628383	3	150892138	0.263158	2622	ENSG00000243273.1	3	150890636	1	0.153835	0.14254	21.7037	-95.2647	chr3	150892138	T	C	rs628383	5356	5356	antisense
AC020656.2	AC020656.2-155.246918691336	chr12:69331129:T:A:rs317687	12	69331129	0.353928	2622	ENSG00000274979.1	12	69326574	1	0.239525	-0.530173	-28.5671	-155.247	chr12	69331129	T	A	rs317687	3314	3314	lincRNA
AC020658.5	AC020658.5-232.510963771631	chr15:40288963:C:A:rs3743138	15	40288963	0.328375	2622	ENSG00000273855.1	15	40285468	1	0.337431	-0.509127	-36.3254	-232.511	chr15	40288963	C	A	rs3743138	2202	2202	sense_intronic
AC020659.1	AC020659.1-125.171906802721	chr15:41892485:G:A:rs3784280	15	41892485	0.0249809	2622	ENSG00000174171.5	15	41892793	1	0.19768	8.03964	25.2663	-125.172	chr15	41892485	G	A	rs3784280	4045	4045	antisense
AC020663.2	AC020663.2-111.288389705447	chr16:4803815:G:A:rs2290562	16	4803815	0.283562	2622	ENSG00000267077.1	16	4795265	1	0.17761	0.046376	23.6553	-111.288	chr16	4803815	G	A	rs2290562	4642	4642	antisense
AC020765.3	AC020765.3-19.2966867641584	chr16:28615645:T:C:rs28729187	16	28615645	0.322273	2622	ENSG00000278665.1	16	28599241	1	0.0318989	-0.00930166	-9.23977	-19.2967	chr16	28615645	T	C	rs28729187	14253	14253	unprocessed_pseudogene
AC020765.5	AC020765.5-54.1823140143585	chr16:28615645:T:C:rs28729187	16	28615645	0.322273	2622	ENSG00000285020.1	16	28612131	1	0.0897985	0.011595	15.9882	-54.1823	chr16	28615645	T	C	rs28729187	8045	8045	unprocessed_pseudogene
AC020895.1	AC020895.1-32.4846632908676	chr19:6898476:G:T:rs330882	19	6898476	0.249047	2622	ENSG00000269385.1	19	6898299	1	0.0541525	-0.0155636	-12.1796	-32.4847	chr19	6898476	G	T	rs330882	10917	10917	unprocessed_pseudogene
AC020904.2	AC020904.2-9.4290601810483	chr19:18022595:T:C:rs34058249	19	18022595	0.0171625	2622	ENSG00000273654.1	19	18022403	1	0.0150402	0.106721	6.29	-9.42906	chr19	18022595	T	C	rs34058249	18389	18389	transcribed_processed_pseudogene
AC020905.1	AC020905.1-107.148821962649	chr19:28390909:A:G:rs8107526	19	28390909	0.199275	2622	ENSG00000266928.1	19	28294093	1	0.171531	-0.0028534	-23.1615	-107.149	chr19	28390909	A	G	rs8107526	4913	4913	lincRNA
AC020909.2	AC020909.2-72.2354712383029	chr19:50471884:G:A:rs111067355	19	50471884	0.365942	2622	ENSG00000268518.1	19	50486810	1	0.118493	0.146838	18.6624	-72.2355	chr19	50471884	G	A	rs111067355	6672	6672	lincRNA
AC020910.1	AC020910.1-17.8716702243746	chr19:34629722:T:C:rs10221455	19	34629722	0.025553	2622	ENSG00000268683.1	19	34638122	1	0.0294716	-0.00131722	-8.87015	-17.8717	chr19	34629722	T	C	rs10221455	14735	14735	sense_intronic
AC020910.4	AC020910.4-17.13281616773	chr19:34733565:G:A:rs7624	19	34733565	0.338101	2622	ENSG00000274104.1	19	34733298	1	0.0282116	-0.0454707	-8.67285	-17.1328	chr19	34733565	G	A	rs7624	14974	14974	lincRNA
AC020910.5	AC020910.5-18.9549896717401	chr19:34667902:T:A:rs8108926	19	34667902	0.223112	2622	ENSG00000279329.1	19	34675717	1	0.0313172	-0.0526448	-9.15239	-18.955	chr19	34667902	T	A	rs8108926	14350	14350	TEC
AC020911.2	AC020911.2-32.5145166750379	chr19:16325042:C:T:rs7248864	19	16325042	0.0999237	2622	ENSG00000267275.1	19	16283359	1	0.0542024	0.0186322	12.1855	-32.5145	chr19	16325042	C	T	rs7248864	10911	10911	antisense
AC020915.3	AC020915.3-98.2641451948467	chr19:58278729:T:C:rs260503	19	58278729	0.320366	2622	ENSG00000268516.2	19	58257270	1	0.158336	-0.215331	-22.0777	-98.2641	chr19	58278729	T	C	rs260503	5244	5244	antisense
AC020917.3	AC020917.3-13.3095924933067	chr19:16354399:G:A:rs116735747	19	16354399	0.0474828	2622	ENSG00000277825.1	19	16352462	1	0.0216795	0.0266644	7.57735	-13.3096	chr19	16354399	G	A	rs116735747	16485	16485	lincRNA
AC020917.4	AC020917.4-27.349665012751	chr19:16356948:A:G:rs875622	19	16356948	0.209191	2622	ENSG00000280332.1	19	16356329	1	0.0455365	0.607239	11.1182	-27.3497	chr19	16356948	A	G	rs875622	11954	11954	TEC
AC020928.2	AC020928.2-45.6123743929522	chr19:36773288:G:A:rs1673087	19	36773288	0.314455	2622	ENSG00000267260.1	19	36773153	1	0.0758695	-0.0655237	-14.5848	-45.6124	chr19	36773288	G	A	rs1673087	8950	8950	lincRNA
AC020978.7	AC020978.7-126.164289294956	chr16:68106736:T:G:rs4627335	16	68106736	0.343822	2622	ENSG00000263276.1	16	68224713	1	0.199096	-4.12204	-25.379	-126.164	chr16	68106736	T	G	rs4627335	3999	3999	sense_overlapping
AC020978.9	AC020978.9-14.5751144562383	chr16:68272134:C:T:rs36010241	16	68272134	0.42582	2622	ENSG00000279649.1	16	68290087	1	0.0238436	0.0525673	7.95536	-14.5751	chr16	68272134	C	T	rs36010241	15929	15929	TEC
AC021016.2	AC021016.2-503.506647349323	chr2:218255532:C:T:rs736730	2	218255532	0.444508	2622	ENSG00000261338.2	2	218255319	1	0.59207	2.11617	61.3236	-503.507	chr2	218255532	C	T	rs736730	733	733	sense_overlapping
AC021016.3	AC021016.3-40.6240826000896	chr2:218399384:G:A:rs2739049	2	218399384	0.394355	2622	ENSG00000273361.1	2	218398743	1	0.0676711	0.0676624	13.7136	-40.6241	chr2	218399384	G	A	rs2739049	9656	9656	antisense
AC021028.1	AC021028.1-340.960028624547	chr10:80535642:G:A:rs11185932	10	80535642	0.344775	2622	ENSG00000226659.1	10	80529597	1	0.454183	-0.326457	-46.4329	-340.96	chr10	80535642	G	A	rs11185932	1250	1250	antisense
AC021054.1	AC021054.1-627.130438347858	chr12:643194:G:A:rs55800929	12	643194	0.156941	2622	ENSG00000177406.4	12	630891	1	0.673237	4.95287	73.0637	-627.13	chr12	643194	G	A	rs55800929	581	581	antisense
AC021087.1	AC021087.1-36.1137930957445	chr5:256828:C:T:rs12522769	5	256828	0.258391	2622	ENSG00000248925.1	5	269858	1	0.0602014	0.036785	12.8831	-36.1138	chr5	256828	C	T	rs12522769	10310	10310	antisense
AC021097.2	AC021097.2-35.5892152585516	chr7:151213907:G:A:rs148624345	7	151213907	0.00476735	2622	ENSG00000285480.1	7	151207837	1	0.0593292	0.572641	12.7835	-35.5892	chr7	151213907	G	A	rs148624345	10385	10385	protein_coding
AC021106.1	AC021106.1-59.6670895388378	chr4:37848691:TG:T:rs35704131	4	37848691	0.400076	2622	ENSG00000249863.2	4	37868292	1	0.0986091	-0.228573	-16.8359	-59.6671	chr4	37848691	TG	T	rs35704131	7543	7543	processed_pseudogene
AC021205.3	AC021205.3-14.2461277390435	chr4:123084614:G:GTGTGTGTA:rs570457496	4	123084614	0.11537	2622	ENSG00000273007.1	4	122881878	1	0.0232812	0.0497077	7.85871	-14.2461	chr4	123084614	G	GTGTGTGTA	rs570457496	16066	16066	antisense
AC021483.1	AC021483.1-159.605736453556	chr15:79856512:C:A:rs12909836	15	79856512	0.104119	2622	ENSG00000259548.1	15	79832466	1	0.245409	0.140674	29.0284	-159.606	chr15	79856512	C	A	rs12909836	3243	3243	lincRNA
AC021491.2	AC021491.2-10.1090924270293	chr17:50535597:T:C:rs3785916	17	50535597	0.294241	2622	ENSG00000250286.1	17	50537294	1	0.0162032	-0.00195107	-6.53253	-10.1091	chr17	50535597	T	C	rs3785916	18011	18011	processed_transcript
AC021594.2	AC021594.2-9.24137613940885	chr18:79791738:A:G:rs2061566	18	79791738	0.0856217	2622	ENSG00000267780.2	18	79792726	1	0.0147193	0.00573688	6.22153	-9.24138	chr18	79791738	A	G	rs2061566	18482	18482	lincRNA
AC021683.5	AC021683.5-649.054915788603	chr17:77667194:T:C:rs8075784	17	77667194	0.29119	2622	ENSG00000285535.1	17	77590532	1	0.685854	-1.19528	-75.2114	-649.055	chr17	77667194	T	C	rs8075784	552	552	lincRNA
AC021713.1	AC021713.1-30.5338779855346	chr11:38539431:T:C:rs11034830	11	38539431	0.457285	2622	ENSG00000255477.1	11	38498995	1	0.050887	0.0239009	11.7863	-30.5339	chr11	38539431	T	C	rs11034830	11255	11255	lincRNA
AC021739.2	AC021739.2-54.9684961251404	chr15:85759052:A:G:rs888368	15	85759052	0.494661	2622	ENSG00000259407.1	15	85744109	1	0.0910664	-0.0634152	-16.1119	-54.9685	chr15	85759052	A	G	rs888368	7973	7973	antisense
AC021739.3	AC021739.3-19.0237372186907	chr15:85689778:G:C:rs7181796	15	85689778	0.202708	2622	ENSG00000259416.2	15	85754941	1	0.0314343	-0.0155735	-9.17003	-19.0237	chr15	85689778	G	C	rs7181796	14338	14338	antisense
AC021752.1	AC021752.1-26.7656144932018	chr15:51120082:G:GT:rs146633263	15	51120082	0.0322273	2622	ENSG00000273674.4	15	50839875	1	0.0445524	0.070878	10.9917	-26.7656	chr15	51120082	G	GT	rs146633263	12109	12109	lincRNA
AC021755.3	AC021755.3-13.2226455515719	chr15:40050449:TTGTGTGTGTG:T:rs750733048	15	40050449	0.290999	2622	ENSG00000275636.1	15	40078892	1	0.0215307	0.000911144	7.55074	-13.2226	chr15	40050449	TTGTGTGTGTG	T	rs750733048	16528	16528	lincRNA
AC021818.1	AC021818.1-22.5568834534108	chr15:70050002:T:C:rs71393476	15	70050002	0.0366133	2622	ENSG00000259309.2	15	69820756	1	0.0374372	0.00258829	10.0386	-22.5569	chr15	70050002	T	C	rs71393476	13261	13261	lincRNA
AC021818.2	AC021818.2-25.2396147922766	chr15:69803877:G:A:rs76949397	15	69803877	0.0219298	2622	ENSG00000259496.2	15	69803316	1	0.0419773	0.0615347	10.655	-25.2396	chr15	69803877	G	A	rs76949397	12465	12465	processed_pseudogene
AC021945.1	AC021945.1-47.6474279131483	chr8:119856621:A:AAC:rs141349053	8	119856621	0.15942	2622	ENSG00000279347.1	8	119838736	1	0.079195	0.0175031	14.9279	-47.6474	chr8	119856621	A	AAC	rs141349053	8728	8728	TEC
AC022001.3	AC022001.3-15.1543613625619	chr3:11554828:T:C:rs8154	3	11554828	0.319794	2622	ENSG00000272483.1	3	11611602	1	0.0248336	-0.0230763	-8.12296	-15.1544	chr3	11554828	T	C	rs8154	15704	15704	antisense
AC022007.1	AC022007.1-44.9974306990501	chr3:10001745:T:C:rs9867091	3	10001745	0.172006	2622	ENSG00000206567.9	3	10006418	1	0.0748624	-0.101483	-14.4798	-44.9974	chr3	10001745	T	C	rs9867091	9013	9013	lincRNA
AC022092.1	AC022092.1-18.7237222567711	chr5:135447564:C:A:rs13154143	5	135447564	0.463577	2622	ENSG00000249639.1	5	135450613	1	0.0309234	-0.00254408	-9.09281	-18.7237	chr5	135447564	C	A	rs13154143	14413	14413	antisense
AC022098.1	AC022098.1-88.6118256993378	chr19:14141009:T:C:rs12978210	19	14141009	0.1209	2622	ENSG00000267169.1	19	14137179	1	0.143769	-1.3532	-20.8579	-88.6118	chr19	14141009	T	C	rs12978210	5605	5605	antisense
AC022098.2	AC022098.2-10.2706304709077	chr19:14025948:C:T:rs112703926	19	14025948	0.0568268	2622	ENSG00000267670.1	19	14030855	1	0.0164795	0.0136909	6.58893	-10.2706	chr19	14025948	C	T	rs112703926	17938	17938	antisense
AC022113.1	AC022113.1-11.1790669759399	chr5:16614249:G:GA:rs5866194	5	16614249	0.209764	2622	ENSG00000246214.1	5	16615926	1	0.0180339	0.0273067	6.89812	-11.1791	chr5	16614249	G	GA	rs5866194	17481	17481	antisense
AC022144.1	AC022144.1-24.8177208204532	chr19:38733450:G:C:rs12986332	19	38733450	0.290809	2622	ENSG00000267892.1	19	38738284	1	0.0412644	-0.0643875	-10.5602	-24.8177	chr19	38733450	G	C	rs12986332	12574	12574	antisense
AC022146.2	AC022146.2-22.4407171578081	chr19:8275797:C:T:rs4630675	19	8275797	0.462052	2622	ENSG00000271717.1	19	8222153	1	0.0372403	0.00601402	10.0111	-22.4407	chr19	8275797	C	T	rs4630675	13302	13302	antisense
AC022149.1	AC022149.1-32.8230639722197	chr19:14620874:C:T:rs10420780	19	14620874	0.410374	2622	ENSG00000269378.1	19	14621634	1	0.054718	0.025496	12.2467	-32.8231	chr19	14620874	C	T	rs10420780	10836	10836	processed_pseudogene
AC022149.2	AC022149.2-16.4931630811626	chr19:14620874:C:T:rs10420780	19	14620874	0.410374	2622	ENSG00000275432.1	19	14628599	1	0.0271201	-0.000991474	-8.49865	-16.4932	chr19	14620874	C	T	rs10420780	15208	15208	processed_pseudogene
AC022150.4	AC022150.4-48.1114040376867	chr19:52690517:A:G:rs3745108	19	52690517	0.417811	2622	ENSG00000269825.1	19	52650437	1	0.0799516	-0.155744	-15.0052	-48.1114	chr19	52690517	A	G	rs3745108	8676	8676	sense_intronic
AC022164.1	AC022164.1-11.1351848039979	chr16:66136682:A:G:rs13330032	16	66136682	0.0122044	2622	ENSG00000260695.1	16	65861112	1	0.0179588	0.062106	6.88348	-11.1352	chr16	66136682	A	G	rs13330032	17510	17510	lincRNA
AC022167.1	AC022167.1-60.5664135806313	chr16:8849420:A:G:rs2447927	16	8849420	0.051106	2622	ENSG00000259939.1	16	8853312	1	0.100046	-0.143179	-16.9716	-60.5664	chr16	8849420	A	G	rs2447927	7480	7480	antisense
AC022167.2	AC022167.2-363.425773022008	chr16:8841491:A:G:rs12925763	16	8841491	0.0356598	2622	ENSG00000260276.2	16	8848105	1	0.475692	-12.0878	-48.4845	-363.426	chr16	8841491	A	G	rs12925763	1149	1149	antisense
AC022182.1	AC022182.1-8.45110501504386	chr8:60964607:A:G:rs55927275	8	60964607	0.131579	2622	ENSG00000254777.5	8	60910053	1	0.0133689	-0.0258796	-5.92522	-8.45111	chr8	60964607	A	G	rs55927275	18810	18810	lincRNA
AC022182.2	AC022182.2-55.0478094843595	chr8:60949549:C:T:rs13278731	8	60949549	0.151793	2622	ENSG00000254802.1	8	60965802	1	0.0911942	0.253	16.1243	-55.0478	chr8	60949549	C	T	rs13278731	7965	7965	lincRNA
AC022211.2	AC022211.2-87.4033690819859	chr17:75271380:G:C:rs8079345	17	75271380	0.140923	2622	ENSG00000263843.1	17	75271369	1	0.141928	-0.222627	-20.7017	-87.4034	chr17	75271380	G	C	rs8079345	5665	5665	antisense
AC022217.3	AC022217.3-51.526215943185	chr5:172775534:C:T:rs80121419	5	172775534	0.229024	2622	ENSG00000253736.2	5	172762980	1	0.0855026	0.0575683	15.5644	-51.5262	chr5	172775534	C	T	rs80121419	8317	8317	antisense
AC022239.1	AC022239.1-28.430163717553	chr8:11564780:G:C:rs2250986	8	11564780	0.37376	2622	ENSG00000269954.2	8	11552488	1	0.0473549	-0.0456454	-11.3488	-28.4302	chr8	11564780	G	C	rs2250986	11706	11706	antisense
AC022306.2	AC022306.2-12.0319027496894	chr15:49158830:G:GTTGT:rs113876609	15	49158830	0.431732	2622	ENSG00000275580.1	15	49343608	1	0.0194934	-0.0322427	-7.17715	-12.0319	chr15	49158830	G	GTTGT	rs113876609	17094	17094	lincRNA
AC022306.3	AC022306.3-9.04895777633017	chr15:49437728:G:A:rs4316697	15	49437728	0.312357	2622	ENSG00000276593.1	15	49353485	1	0.0143904	-0.00965892	-6.1506	-9.04896	chr15	49437728	G	A	rs4316697	18566	18566	sense_intronic
AC022336.2	AC022336.2-48.9151057974984	chr3:124633389:A:G:rs13064861	3	124633389	0.231503	2622	ENSG00000260391.2	3	124723788	1	0.0812609	-0.0468529	-15.1383	-48.9151	chr3	124633389	A	G	rs13064861	8581	8581	sense_overlapping
AC022364.1	AC022364.1-24.0785221647711	chr12:28163008:A:C:rs7954877	12	28163008	0.45614	2622	ENSG00000247934.4	12	28163298	1	0.0400144	-0.0497079	-10.3922	-24.0785	chr12	28163008	A	C	rs7954877	12786	12786	antisense
AC022400.6	AC022400.6-9.17774593793707	chr10:73709890:C:G:rs10128205	10	73709890	0.375095	2622	ENSG00000272140.2	10	73703735	1	0.0146105	0.0476426	6.19816	-9.17775	chr10	73709890	C	G	rs10128205	18512	18512	lincRNA
AC022400.8	AC022400.8-54.6608186896773	chr10:73744050:G:A:rs183167948	10	73744050	0.00629291	2622	ENSG00000279088.1	10	73742995	1	0.0905704	3.55909	16.0636	-54.6608	chr10	73744050	G	A	rs183167948	7998	7998	TEC
AC022413.1	AC022413.1-66.7409135829608	chr5:180811039:T:C:rs2619733	5	180811039	0.119756	2622	ENSG00000280161.1	5	180810401	1	0.109853	-0.121704	-17.8817	-66.7409	chr5	180811039	T	C	rs2619733	7025	7025	TEC
AC022415.1	AC022415.1-14.4024803649679	chr19:12159497:C:T:rs563070822	19	12159497	0.0322273	2622	ENSG00000242615.1	19	12141806	1	0.0235485	0.156362	7.90478	-14.4025	chr19	12159497	C	T	rs563070822	16011	16011	transcribed_processed_pseudogene
AC022417.1	AC022417.1-16.5880312916717	chr5:31581355:G:A:rs968148	5	31581355	0.236651	2622	ENSG00000279923.1	5	31558573	1	0.027282	-0.0343928	-8.52469	-16.588	chr5	31581355	G	A	rs968148	15169	15169	TEC
AC022431.1	AC022431.1-37.9874746047063	chr5:56536794:T:A:rs13154665	5	56536794	0.354119	2622	ENSG00000234553.1	5	56536583	1	0.063311	-0.0296922	-13.2335	-37.9875	chr5	56536794	T	A	rs13154665	10049	10049	sense_intronic
AC022440.1	AC022440.1-8.36509678637942	chr5:171773655:T:G:rs27947	5	171773655	0.417429	2622	ENSG00000285914.1	5	171724575	1	0.0132221	-0.0042144	-5.89215	-8.3651	chr5	171773655	T	G	rs27947	18844	18844	lincRNA
AC022498.2	AC022498.2-150.151592639254	chr3:188179495:G:A:rs13096994	3	188179495	0.114226	2622	ENSG00000279891.1	3	188178543	1	0.23259	0.104409	28.023	-150.152	chr3	188179495	G	A	rs13096994	3437	3437	TEC
AC022532.1	AC022532.1-80.635633304711	chr10:70436980:C:T:rs7896955	10	70436980	0.293669	2622	ENSG00000280401.1	10	70434829	1	0.131547	-0.199309	-19.8108	-80.6356	chr10	70436980	C	T	rs7896955	6087	6087	TEC
AC022706.1	AC022706.1-47.6192573404027	chr17:35236862:A:G:rs12600638	17	35236862	0.380435	2622	ENSG00000267364.1	17	35313502	1	0.079149	-0.272371	-14.9232	-47.6193	chr17	35236862	A	G	rs12600638	8729	8729	lincRNA
AC022730.4	AC022730.4-29.2326645113046	chr8:70471122:T:C:rs6989313	8	70471122	0.465294	2622	ENSG00000253967.1	8	70471134	1	0.0487036	-0.0696479	-11.5174	-29.2327	chr8	70471122	T	C	rs6989313	11540	11540	lincRNA
AC022762.2	AC022762.2-12.7574395330549	chr11:6203525:T:C:rs11602274	11	6203525	0.249809	2622	ENSG00000267940.1	11	6201901	1	0.0207349	-0.147563	-7.40686	-12.7574	chr11	6203525	T	C	rs11602274	16747	16747	lincRNA
AC022784.1	AC022784.1-607.627010964626	chr8:9172650:G:A:rs3748136	8	9172650	0.171815	2622	ENSG00000248538.7	8	9151695	1	0.661591	0.327272	71.1718	-607.627	chr8	9172650	G	A	rs3748136	610	610	lincRNA
AC022784.5	AC022784.5-17.7000805784886	chr8:9005011:G:C:rs6987558	8	9005011	0.456903	2622	ENSG00000254340.1	8	9141424	1	0.029179	0.00868065	8.82469	-17.7001	chr8	9005011	G	C	rs6987558	14785	14785	antisense
AC022893.1	AC022893.1-12.9745947893219	chr8:72999428:C:T:rs1031981	8	72999428	0.462243	2622	ENSG00000253636.1	8	73052178	1	0.0211064	0.0487342	7.47434	-12.9746	chr8	72999428	C	T	rs1031981	16650	16650	antisense
AC022916.1	AC022916.1-33.2839380910582	chr17:35219913:T:C:rs17629798	17	35219913	0.222159	2622	ENSG00000266947.1	17	35231450	1	0.0554876	-0.326769	-12.3375	-33.2839	chr17	35219913	T	C	rs17629798	10753	10753	antisense
AC022916.3	AC022916.3-23.1826588573374	chr17:35231959:C:T:rs73989564	17	35231959	0.113654	2622	ENSG00000267744.1	17	35190961	1	0.0384977	-0.0576186	-10.1854	-23.1827	chr17	35231959	C	T	rs73989564	13019	13019	transcribed_processed_pseudogene
AC022929.2	AC022929.2-10.8090774086082	chr15:39790649:G:T:rs145853915	15	39790649	0.00457666	2622	ENSG00000274281.1	15	38851306	1	0.0174008	0.00110307	6.77377	-10.8091	chr15	39790649	G	T	rs145853915	17670	17670	lincRNA
AC023034.2	AC023034.2-19.1638035078226	chr15:81995598:G:C:rs1034029692	15	81995598	0.00495805	2622	ENSG00000259610.1	15	81633887	1	0.0316727	0.00212685	9.20588	-19.1638	chr15	81995598	G	C	rs1034029692	14295	14295	lincRNA
AC023043.1	AC023043.1-14.2034265336892	chr18:36190417:C:T:rs73430915	18	36190417	0.109649	2622	ENSG00000260552.1	18	36179996	1	0.0232082	0.0035101	7.84609	-14.2034	chr18	36190417	C	T	rs73430915	16082	16082	antisense
AC023157.3	AC023157.3-18.6489137211908	chr12:31683463:G:A:rs10843996	12	31683463	0.01373	2622	ENSG00000276900.1	12	31729117	1	0.030796	1.32393	9.07346	-18.6489	chr12	31683463	G	A	rs10843996	14455	14455	antisense
AC023310.3	AC023310.3-12.1882325407394	chr15:19599033:C:A:rs1179992829	15	19599033	0.00572082	2622	ENSG00000258797.2	15	20545576	1	0.0197609	-0.000178907	-7.22721	-12.1882	chr15	19599033	C	A	rs1179992829	17005	17005	unprocessed_pseudogene
AC023355.1	AC023355.1-12.917639547458	chr15:48652366:A:G:rs4775770	15	48652366	0.177918	2622	ENSG00000259488.2	15	48312353	1	0.0210089	-0.0533917	-7.4567	-12.9176	chr15	48652366	A	G	rs4775770	16679	16679	antisense
AC023424.2	AC023424.2-23.3936098210191	chr4:152628579:AAAAAAAAAAAAAAC:A:rs749106873	4	152628579	0.0646453	2622	ENSG00000243417.1	4	152551277	1	0.038855	-0.196014	-10.2344	-23.3936	chr4	152628579	AAAAAAAAAAAAAAC	A	rs749106873	12970	12970	processed_pseudogene
AC023449.2	AC023449.2-40.3601517103902	chr15:25812475:G:T:rs1345098	15	25812475	0.423532	2622	ENSG00000274307.1	15	25708470	1	0.0672354	-0.19725	-13.6662	-40.3602	chr15	25812475	G	T	rs1345098	9686	9686	sense_intronic
AC023509.3	AC023509.3-10.8669544698998	chr12:53500681:G:A:rs784567	12	53500681	0.495614	2622	ENSG00000270175.1	12	53500162	1	0.0174999	0.0342057	6.79336	-10.867	chr12	53500681	G	A	rs784567	17644	17644	antisense
AC023632.2	AC023632.2-32.9356789225752	chr8:94530644:C:T:rs56716157	8	94530644	0.22254	2622	ENSG00000253704.1	8	94553722	1	0.0549061	0.0494173	12.2689	-32.9357	chr8	94530644	C	T	rs56716157	10820	10820	lincRNA
AC023790.2	AC023790.2-47.4168308941629	chr12:13022471:T:C:rs10845694	12	13022471	0.191076	2622	ENSG00000255621.1	12	13000451	1	0.0788187	0.0342372	14.8894	-47.4168	chr12	13022471	T	C	rs10845694	8744	8744	lincRNA
AC023794.4	AC023794.4-12.3135799052698	chr12:54091840:A:G:rs4016687	12	54091840	0.435355	2622	ENSG00000250654.7	12	54076838	1	0.0199754	-0.0442202	-7.26713	-12.3136	chr12	54091840	A	G	rs4016687	16936	16936	transcribed_unprocessed_pseudogene
AC023794.5	AC023794.5-119.241303915417	chr12:54182016:C:A:rs2233921	12	54182016	0.462052	2622	ENSG00000257534.1	12	54162065	1	0.189166	0.0439823	24.5861	-119.241	chr12	54182016	C	A	rs2233921	4381	4381	lincRNA
AC023794.6	AC023794.6-96.7822561624209	chr12:54182016:C:A:rs2233921	12	54182016	0.462052	2622	ENSG00000260470.1	12	54145069	1	0.156115	0.0342197	21.8935	-96.7823	chr12	54182016	C	A	rs2233921	5305	5305	lincRNA
AC023813.3	AC023813.3-15.6019408525155	chr16:48632399:A:T:rs28432694	16	48632399	0.342296	2622	ENSG00000260052.1	16	48637143	1	0.0255983	0.0195221	8.25031	-15.6019	chr16	48632399	A	T	rs28432694	15543	15543	lincRNA
AC023818.1	AC023818.1-47.7788351954303	chr16:48354877:C:CAGTT:rs5816591	16	48354877	0.163043	2622	ENSG00000280067.1	16	48343755	1	0.0794093	-0.229435	-14.9498	-47.7788	chr16	48354877	C	CAGTT	rs5816591	8711	8711	TEC
AC023825.1	AC023825.1-79.0137053999499	chr16:57025062:C:T:rs11644125	16	57025062	0.410183	2622	ENSG00000259922.1	16	57013071	1	0.129041	-0.0184903	-19.5929	-79.0137	chr16	57025062	C	T	rs11644125	6151	6151	processed_pseudogene
AC024023.1	AC024023.1-21.5369540776016	chr4:38371885:A:ACCTGTC:rs5857620	4	38371885	0.0901983	2622	ENSG00000280015.1	4	38390754	1	0.035707	-0.00153755	-9.79503	-21.537	chr4	38371885	A	ACCTGTC	rs5857620	13561	13561	TEC
AC024028.1	AC024028.1-33.6169340285139	chr7:3118068:A:G:rs6955702	7	3118068	0.499428	2622	ENSG00000228334.1	7	3083252	1	0.0560434	0.000986683	12.4028	-33.6169	chr7	3118068	A	G	rs6955702	10698	10698	lincRNA
AC024075.2	AC024075.2-21.8058640480224	chr19:16638301:CTTTTTTT:C:rs535929293	19	16638301	0.0686499	2622	ENSG00000269044.2	19	16633797	1	0.0361634	-0.715343	-9.85976	-21.8059	chr19	16638301	CTTTTTTT	C	rs535929293	13449	13449	sense_intronic
AC024224.1	AC024224.1-9.25209410103472	chr12:10036368:G:A:rs10734817	12	10036368	0.214912	2622	ENSG00000256626.1	12	10040848	1	0.0147376	-0.000588167	-6.22546	-9.25209	chr12	10036368	G	A	rs10734817	18476	18476	unprocessed_pseudogene
AC024224.2	AC024224.2-20.6701568002548	chr12:10030658:T:C:rs112595343	12	10030658	0.0160183	2622	ENSG00000256803.1	12	10015240	1	0.0342348	0.00771531	9.58367	-20.6702	chr12	10030658	T	C	rs112595343	13780	13780	antisense
AC024243.1	AC024243.1-16.5377327336178	chr4:55589624:T:A:rs11935823	4	55589624	0.336384	2622	ENSG00000272969.1	4	55547112	1	0.0271962	0.00936191	8.51089	-16.5377	chr4	55589624	T	A	rs11935823	15192	15192	antisense
AC024257.2	AC024257.2-81.8143451419688	chr12:48328049:G:A:rs2450994	12	48328049	0.326468	2622	ENSG00000258273.1	12	48333755	1	0.133364	-0.018484	-19.968	-81.8143	chr12	48328049	G	A	rs2450994	5956	5956	unprocessed_pseudogene
AC024257.3	AC024257.3-84.2719976621666	chr12:48276235:C:T:rs2956705	12	48276235	0.210717	2622	ENSG00000269514.2	12	48198357	1	0.13714	0.276907	20.293	-84.272	chr12	48276235	C	T	rs2956705	5807	5807	antisense
AC024257.4	AC024257.4-43.2506366437588	chr12:48268066:G:A:rs2450985	12	48268066	0.210526	2622	ENSG00000273765.1	12	48360920	1	0.0719962	0.0383006	14.178	-43.2506	chr12	48268066	G	A	rs2450985	9218	9218	lincRNA
AC024257.5	AC024257.5-20.2312481569024	chr12:48319149:T:A:rs2732469	12	48319149	0.401411	2622	ENSG00000275228.1	12	48327942	1	0.0334887	-0.0140194	-9.47501	-20.2312	chr12	48319149	T	A	rs2732469	13940	13940	lincRNA
AC024267.1	AC024267.1-16.5322127570287	chr17:28847505:T:A:rs11650788	17	28847505	0.200992	2622	ENSG00000264066.6	17	28861072	1	0.0271867	-0.0216591	-8.50937	-16.5322	chr17	28847505	T	A	rs11650788	15193	15193	lincRNA
AC024270.3	AC024270.3-14.1588918778089	chr15:83059048:T:C:rs28408839	15	83059048	0.0821892	2622	ENSG00000260579.1	15	83113617	1	0.023132	0.00794973	7.8329	-14.1589	chr15	83059048	T	C	rs28408839	16105	16105	antisense
AC024361.1	AC024361.1-8.27787281142872	chr17:82753447:C:CTTT:rs1390067784	17	82753447	0.388825	2622	ENSG00000262410.1	17	82745068	1	0.0130731	0.0122435	5.85843	-8.27787	chr17	82753447	C	CTTT	rs1390067784	18872	18872	sense_intronic
AC024451.4	AC024451.4-8.97396764733051	chr8:47253378:G:A:rs6474017	8	47253378	0.0495805	2622	ENSG00000269924.1	8	47527397	1	0.0142622	-0.0565629	-6.12275	-8.97397	chr8	47253378	G	A	rs6474017	18603	18603	sense_intronic
AC024568.1	AC024568.1-34.9475703278914	chr5:78044022:G:A:rs11746090	5	78044022	0.275172	2622	ENSG00000253558.1	5	78041879	1	0.0582613	0.0296038	12.6607	-34.9476	chr5	78044022	G	A	rs11746090	10493	10493	transcribed_processed_pseudogene
AC024580.1	AC024580.1-9.59454138738814	chr19:56160612:C:T:rs8419	19	56160612	0.0749428	2622	ENSG00000279794.1	19	56149817	1	0.0153231	-0.0499285	-6.34981	-9.59454	chr19	56160612	C	T	rs8419	18295	18295	TEC
AC024610.2	AC024610.2-31.1097956391257	chr17:33969585:G:T:rs1981148	17	33969585	0.290999	2622	ENSG00000279668.2	17	33827728	1	0.0518521	0.0040194	11.9036	-31.1098	chr17	33969585	G	T	rs1981148	11139	11139	lincRNA
AC024619.3	AC024619.3-34.9721500139885	chr17:29135438:T:TG:rs11411196	17	29135438	0.446987	2622	ENSG00000263709.1	17	29140483	1	0.0583022	0.0159073	12.6654	-34.9722	chr17	29135438	T	TG	rs11411196	10488	10488	antisense
AC024909.1	AC024909.1-21.5854763396299	chr12:89346461:C:T:rs112041795	12	89346461	0.0823799	2622	ENSG00000274021.1	12	89351015	1	0.0357893	-0.224196	-9.80674	-21.5855	chr12	89346461	C	T	rs112041795	13541	13541	antisense
AC024940.2	AC024940.2-341.624794224126	chr12:31181869:C:T:rs11051303	12	31181869	0.266781	2622	ENSG00000177359.20	12	31111652	1	0.454832	0.753778	46.4937	-341.625	chr12	31181869	C	T	rs11051303	1246	1246	transcribed_unprocessed_pseudogene
AC025031.4	AC025031.4-11.686435139584	chr12:46408034:T:TA:rs34484394	12	46408034	0.323608	2622	ENSG00000275481.1	12	46388856	1	0.0189022	0.0440436	7.06535	-11.6864	chr12	46408034	T	TA	rs34484394	17240	17240	lincRNA
AC025034.1	AC025034.1-107.520643070283	chr12:89492146:C:A:rs6538189	12	89492146	0.239321	2622	ENSG00000258302.2	12	89561129	1	0.172079	0.123736	23.2061	-107.521	chr12	89492146	C	A	rs6538189	4900	4900	antisense
AC025048.4	AC025048.4-23.911815420539	chr17:60090124:A:G:rs10515177	17	60090124	0.105454	2622	ENSG00000267416.1	17	60079309	1	0.0397323	0.0836731	10.354	-23.9118	chr17	60090124	A	G	rs10515177	12823	12823	lincRNA
AC025159.1	AC025159.1-150.343092294869	chr12:70243049:G:A:rs78129473	12	70243049	0.157323	2622	ENSG00000257815.5	12	69904033	1	0.232851	0.487206	28.0436	-150.343	chr12	70243049	G	A	rs78129473	3432	3432	antisense
AC025164.1	AC025164.1-10.5157207477746	chr12:92125327:A:T:rs7134948	12	92125327	0.415332	2622	ENSG00000245904.3	12	92145573	1	0.0168989	0.0765491	6.67365	-10.5157	chr12	92125327	A	T	rs7134948	17809	17809	antisense
AC025171.3	AC025171.3-18.5170896686101	chr5:43015020:T:A:rs66521413	5	43015020	0.237414	2622	ENSG00000251131.1	5	43018429	1	0.0305714	-0.0147553	-9.03927	-18.5171	chr5	43015020	T	A	rs66521413	14506	14506	antisense
AC025171.4	AC025171.4-18.4916156305027	chr5:43096972:G:A:rs316411	5	43096972	0.416285	2622	ENSG00000272144.1	5	43061395	1	0.030528	0.0940246	9.03265	-18.4916	chr5	43096972	G	A	rs316411	14514	14514	lincRNA
AC025171.5	AC025171.5-19.4106647526248	chr5:43024429:A:G:rs581914	5	43024429	0.476354	2622	ENSG00000272382.1	5	43033716	1	0.0320929	-0.0879541	-9.26875	-19.4107	chr5	43024429	A	G	rs581914	14213	14213	lincRNA
AC025176.1	AC025176.1-455.097933394515	chr5:65562860:G:C:rs432206	5	65562860	0.385202	2622	ENSG00000250081.1	5	65486444	1	0.555085	-0.14816	-56.8558	-455.098	chr5	65562860	G	C	rs432206	847	847	lincRNA
AC025178.1	AC025178.1-14.5811404293147	chr5:32156820:T:C:rs138609513	5	32156820	0.0226926	2622	ENSG00000250764.1	5	32103445	1	0.0238539	-0.121107	-7.95712	-14.5811	chr5	32156820	T	C	rs138609513	15927	15927	antisense
AC025181.2	AC025181.2-14.2605614523615	chr5:32155956:CAAAAAAAAAAAAAAAAAAAAA:C:rs1227434947	5	32155956	0.0244088	2622	ENSG00000272086.1	5	32174471	1	0.0233058	0.160462	7.86297	-14.2606	chr5	32155956	CAAAAAAAAAAAAAAAAAAAAA	C	rs1227434947	16059	16059	lincRNA
AC025219.1	AC025219.1-30.3123181010441	chr15:81995613:G:A:rs199592832	15	81995613	0.148169	2622	ENSG00000259445.1	15	81953303	1	0.0505156	0.00248113	11.7409	-30.3123	chr15	81995613	G	A	rs199592832	11300	11300	lincRNA
AC025265.1	AC025265.1-66.9393202872249	chr12:103771800:A:G:rs4981034	12	103771800	0.287376	2622	ENSG00000257681.1	12	103746315	1	0.110166	0.0849464	17.9103	-66.9393	chr12	103771800	A	G	rs4981034	7010	7010	antisense
AC025279.2	AC025279.2-20.2579357538955	chr16:29314182:A:G:rs57518488	16	29314182	0.305301	2622	ENSG00000260413.1	16	29312350	1	0.0335341	-0.0464271	-9.48165	-20.2579	chr16	29314182	A	G	rs57518488	13932	13932	transcribed_unprocessed_pseudogene
AC025280.1	AC025280.1-13.6599695805582	chr16:84835490:T:C:rs4782669	16	84835490	0.27479	2622	ENSG00000260859.1	16	84828263	1	0.0222788	0.00869817	7.68373	-13.66	chr16	84835490	T	C	rs4782669	16335	16335	sense_intronic
AC025280.2	AC025280.2-106.987804464891	chr16:84924778:C:G:rs2641676	16	84924778	0.304539	2622	ENSG00000279622.2	16	84917377	1	0.171294	-0.0304837	-23.1422	-106.988	chr16	84924778	C	G	rs2641676	4930	4930	antisense
AC025283.2	AC025283.2-29.7655584588999	chr16:3388743:ATGT:A:rs147474682	16	3388743	0.0640732	2622	ENSG00000262621.5	16	3382113	1	0.0495983	0.146707	11.6282	-29.7656	chr16	3388743	ATGT	A	rs147474682	11396	11396	protein_coding
AC025283.3	AC025283.3-11.3212672680367	chr16:3366664:C:T:rs9635547	16	3366664	0.331236	2622	ENSG00000285329.1	16	3365099	1	0.0182773	-0.0182743	-6.94537	-11.3213	chr16	3366664	C	T	rs9635547	17413	17413	protein_coding
AC025287.3	AC025287.3-22.5437095319077	chr16:75631107:G:A:rs7187847	16	75631107	0.0539664	2622	ENSG00000276523.1	16	75572185	1	0.0374149	0.12595	10.0354	-22.5437	chr16	75631107	G	A	rs7187847	13266	13266	antisense
AC025423.2	AC025423.2-107.144506076355	chr12:68787698:G:A:rs7304105	12	68787698	0.205759	2622	ENSG00000256664.1	12	68841946	1	0.171525	-0.540952	-23.161	-107.145	chr12	68787698	G	A	rs7304105	4918	4918	processed_pseudogene
AC025449.2	AC025449.2-32.1541599572855	chr5:37252482:A:T:rs181235107	5	37252482	0.00533944	2622	ENSG00000286193.1	5	37249026	1	0.0535999	0.144737	12.1137	-32.1542	chr5	37252482	A	T	rs181235107	10965	10965	antisense
AC025569.1	AC025569.1-38.8631517976906	chr12:70489434:A:G:rs12309476	12	70489434	0.172769	2622	ENSG00000258168.5	12	70468080	1	0.0647611	-0.0797745	-13.3946	-38.8632	chr12	70489434	A	G	rs12309476	9890	9890	antisense
AC025575.2	AC025575.2-76.03759796007	chr12:71068698:G:GT:rs141290687	12	71068698	0.0514874	2622	ENSG00000258053.1	12	71047402	1	0.124425	0.00165976	19.1885	-76.0376	chr12	71068698	G	GT	rs141290687	6403	6403	lincRNA
AC025588.1	AC025588.1-139.937165803474	chr19:57172246:C:T:rs111773790	19	57172246	0.127574	2622	ENSG00000268379.1	19	57175233	1	0.218499	0.0883706	26.9149	-139.937	chr19	57172246	C	T	rs111773790	3653	3653	processed_pseudogene
AC025594.2	AC025594.2-10.5252987867798	chr7:128954248:A:C:rs144835455	7	128954248	0.00839054	2622	ENSG00000275106.1	7	128952527	1	0.0169153	0.0844058	6.67694	-10.5253	chr7	128954248	A	C	rs144835455	17799	17799	TEC
AC025678.3	AC025678.3-353.908543201218	chr15:34419761:G:A:rs200522262	15	34419761	0.0757056	2622	ENSG00000279092.1	15	34415450	1	0.466685	0.407272	47.6161	-353.909	chr15	34419761	G	A	rs200522262	1192	1192	TEC
AC025857.2	AC025857.2-19.5431266988937	chr8:11838983:A:C:rs8944	8	11838983	0.191838	2622	ENSG00000269899.1	8	11846154	1	0.0323183	0.0274033	9.30233	-19.5431	chr8	11838983	A	C	rs8944	14165	14165	sense_intronic
AC025884.2	AC025884.2-12.8672609892251	chr15:22245713:C:T:rs12148111	15	22245713	0.239893	2622	ENSG00000259098.1	15	22258138	1	0.0209228	0.00643399	7.44106	-12.8673	chr15	22245713	C	T	rs12148111	16703	16703	processed_pseudogene
AC025884.3	AC025884.3-19.4552945008614	chr15:21756178:TC:T:rs1317129480	15	21756178	0.18402	2622	ENSG00000271507.1	15	22202392	1	0.0321688	0.00225659	9.28008	-19.4553	chr15	21756178	TC	T	rs1317129480	14201	14201	unprocessed_pseudogene
AC026191.1	AC026191.1-34.4562868697035	chr3:9362966:C:G:rs73126664	3	9362966	0.176964	2622	ENSG00000254485.5	3	9292588	1	0.057443	0.026476	12.566	-34.4563	chr3	9362966	C	G	rs73126664	10578	10578	antisense
AC026271.3	AC026271.3-12.5077065694599	chr17:18687079:T:C:rs4054373	17	18687079	0.427536	2622	ENSG00000264885.1	17	18667629	1	0.0203076	0.0409632	7.32854	-12.5077	chr17	18687079	T	C	rs4054373	16861	16861	sense_intronic
AC026310.3	AC026310.3-44.3433449179039	chr12:24898949:T:C:rs11047696	12	24898949	0.20061	2622	ENSG00000278969.1	12	24902309	1	0.0737901	0.0116287	14.3674	-44.3433	chr12	24898949	T	C	rs11047696	9085	9085	TEC
AC026333.4	AC026333.4-20.6945023323529	chr12:122488475:C:T:rs118089218	12	122488475	0.0154462	2622	ENSG00000274191.1	12	122634130	1	0.0342761	0.115706	9.58966	-20.6945	chr12	122488475	C	T	rs118089218	13767	13767	lincRNA
AC026347.1	AC026347.1-12.0397158749851	chr3:152489481:CAAA:C:rs572097306	3	152489481	0.258772	2622	ENSG00000243305.1	3	152457759	1	0.0195067	-0.000477738	-7.17966	-12.0397	chr3	152489481	CAAA	C	rs572097306	17091	17091	antisense
AC026367.2	AC026367.2-19.0314087576622	chr12:118419221:T:TTTTG:rs113216356	12	118419221	0.195843	2622	ENSG00000275409.1	12	118430147	1	0.0314473	-0.0487422	-9.172	-19.0314	chr12	118419221	T	TTTTG	rs113216356	14331	14331	lincRNA
AC026367.3	AC026367.3-100.800833250423	chr12:118414906:G:C:rs1060964	12	118414906	0.176392	2622	ENSG00000275759.1	12	118428281	1	0.162124	-0.210431	-22.3907	-100.801	chr12	118414906	G	C	rs1060964	5141	5141	lincRNA
AC026368.1	AC026368.1-12.8939772696746	chr12:116885273:C:CA:rs112170448	12	116885273	0.111937	2622	ENSG00000277840.1	12	117002463	1	0.0209685	0.0138141	7.44936	-12.894	chr12	116885273	C	CA	rs112170448	16693	16693	sense_intronic
AC026369.3	AC026369.3-12.3283941024445	chr12:111854:G:A:rs11064535	12	111854	0.057971	2622	ENSG00000256948.1	12	106524	1	0.0200007	-0.0573099	-7.27183	-12.3284	chr12	111854	G	A	rs11064535	16933	16933	antisense
AC026401.3	AC026401.3-18.269529620285	chr16:15542064:C:CT:rs1462459265	16	15542064	0.00381388	2622	ENSG00000280206.1	16	15701237	1	0.0301496	2.27238	8.97475	-18.2695	chr16	15542064	C	CT	rs1462459265	14595	14595	lincRNA
AC026412.1	AC026412.1-237.715207255024	chr5:1614288:G:A:rs10062417	5	1614288	0.238558	2622	ENSG00000188002.10	5	1598920	1	0.343559	-0.687797	-36.8245	-237.715	chr5	1614288	G	A	rs10062417	2157	2157	transcribed_unprocessed_pseudogene
AC026436.1	AC026436.1-14.1085932092623	chr5:81238320:C:T:rs7728465	5	81238320	0.209573	2622	ENSG00000248794.1	5	81242330	1	0.023046	0.0360328	7.81798	-14.1086	chr5	81238320	C	T	rs7728465	16142	16142	processed_pseudogene
AC026464.2	AC026464.2-36.5775749012216	chr16:69464650:G:T:rs112630491	16	69464650	0.00514874	2622	ENSG00000260108.1	16	69463844	1	0.060972	1.22031	12.9706	-36.5776	chr16	69464650	G	T	rs112630491	10241	10241	3prime_overlapping_ncRNA
AC026471.3	AC026471.3-19.5910546699347	chr16:31464156:T:TG:rs11374860	16	31464156	0.26926	2622	ENSG00000260740.2	16	31487370	1	0.0323998	0.0253796	9.31445	-19.5911	chr16	31464156	T	TG	rs11374860	14148	14148	antisense
AC026691.1	AC026691.1-25.9927758541617	chr5:135358694:C:A:rs114384893	5	135358694	0.0223112	2622	ENSG00000270021.1	5	135399280	1	0.0432489	0.117894	10.8224	-25.9928	chr5	135358694	C	A	rs114384893	12272	12272	antisense
AC026740.1	AC026740.1-44.4197181383419	chr5:676010:CAGCTTCTCTGGGACTGA:C:rs148671355	5	676010	0.268688	2622	ENSG00000271781.1	5	675826	1	0.0739153	-0.0734048	-14.3806	-44.4197	chr5	676010	CAGCTTCTCTGGGACTGA	C	rs148671355	9082	9082	antisense
AC026740.3	AC026740.3-32.4923295555604	chr5:842792:G:A:rs72491320	5	842792	0.280702	2622	ENSG00000286094.1	5	716808	1	0.0541653	0.0555483	12.1811	-32.4923	chr5	842792	G	A	rs72491320	10914	10914	protein_coding
AC026748.1	AC026748.1-34.3484368196461	chr5:1385459:G:A:rs11744772	5	1385459	0.239321	2622	ENSG00000279908.1	5	1383159	1	0.0572632	-0.105411	-12.5452	-34.3484	chr5	1385459	G	A	rs11744772	10599	10599	TEC
AC026784.1	AC026784.1-55.1477820686219	chr5:23738790:C:T:rs116044384	5	23738790	0.0160183	2622	ENSG00000234865.3	5	23980587	1	0.0913553	0.0109714	16.14	-55.1478	chr5	23738790	C	T	rs116044384	7953	7953	transcribed_processed_pseudogene
AC026790.1	AC026790.1-23.8741706539614	chr5:17117080:CA:C:rs10710826	5	17117080	0.344584	2622	ENSG00000271892.1	5	17107360	1	0.0396686	0.00527289	10.3454	-23.8742	chr5	17117080	CA	C	rs10710826	12833	12833	lincRNA
AC026801.2	AC026801.2-21.598246757571	chr5:34839323:G:A:rs336485	5	34839323	0.123188	2622	ENSG00000272323.1	5	34837549	1	0.035811	0.0595454	9.80982	-21.5982	chr5	34839323	G	A	rs336485	13529	13529	antisense
AC026904.1	AC026904.1-17.6042664290665	chr8:48518124:C:T:rs10087276	8	48518124	0.216056	2622	ENSG00000253140.1	8	48515852	1	0.0290157	-0.00330804	-8.79921	-17.6043	chr8	48518124	C	T	rs10087276	14812	14812	lincRNA
AC026979.2	AC026979.2-76.6701346725595	chr8:30145889:C:T:rs4733396	8	30145889	0.0793288	2622	ENSG00000271869.1	8	30155830	1	0.125408	-0.236462	-19.275	-76.6701	chr8	30145889	C	T	rs4733396	6273	6273	lincRNA
AC026979.3	AC026979.3-10.6682466129708	chr8:30178470:TA:T:rs376091633	8	30178470	0.0705568	2622	ENSG00000272375.1	8	30197404	1	0.0171598	0.0504219	6.72588	-10.6682	chr8	30178470	TA	T	rs376091633	17728	17728	lincRNA
AC026979.4	AC026979.4-32.0303622453877	chr8:30156243:A:C:rs7012749	8	30156243	0.0789474	2622	ENSG00000285669.1	8	30192429	1	0.0533929	-0.134502	-12.089	-32.0304	chr8	30156243	A	C	rs7012749	10982	10982	lincRNA
AC026992.1	AC026992.1-10.9577402704647	chr15:69223842:A:G:rs12905585	15	69223842	0.347254	2622	ENSG00000259504.2	15	69278675	1	0.0176552	-0.00590671	-6.82399	-10.9577	chr15	69223842	A	G	rs12905585	17592	17592	lincRNA
AC027020.2	AC027020.2-709.102902366025	chr15:100553922:T:C:rs12904576	15	100553922	0.399314	2622	ENSG00000270127.2	15	100547765	1	0.717981	-6.01964	-81.2179	-709.103	chr15	100553922	T	C	rs12904576	407	407	lincRNA
AC027031.2	AC027031.2-31.5845451393369	chr8:106271361:C:T:rs72678523	8	106271361	0.0768497	2622	ENSG00000254615.2	8	106270144	1	0.052647	-0.135953	-11.9995	-31.5845	chr8	106271361	C	T	rs72678523	11052	11052	lincRNA
AC027097.1	AC027097.1-11.1869023419298	chr18:57678586:CA:C:rs371560119	18	57678586	0.208619	2622	ENSG00000267040.6	18	57630302	1	0.0180473	0.15136	6.90073	-11.1869	chr18	57678586	CA	C	rs371560119	17476	17476	antisense
AC027097.2	AC027097.2-13.571161561974	chr18:57642502:C:T:rs369210540	18	57642502	0.131198	2622	ENSG00000267787.6	18	57639455	1	0.0221269	-0.27545	-7.6569	-13.5712	chr18	57642502	C	T	rs369210540	16367	16367	antisense
AC027117.1	AC027117.1-48.679741593604	chr8:17801242:G:A:rs142323734	8	17801242	0.0303204	2622	ENSG00000253671.2	8	17808941	1	0.0808777	0.0030002	15.0995	-48.6797	chr8	17801242	G	A	rs142323734	8604	8604	processed_transcript
AC027243.2	AC027243.2-13.1803846051607	chr15:76187560:G:T:rs1875887	15	76187560	0.344394	2622	ENSG00000270036.1	15	76343642	1	0.0214585	0.0073378	7.53778	-13.1804	chr15	76187560	G	T	rs1875887	16548	16548	lincRNA
AC027279.2	AC027279.2-12.5359254288144	chr16:78996263:C:A:rs12448309	16	78996263	0.243135	2622	ENSG00000261537.1	16	78994345	1	0.0203558	0.00650943	7.33743	-12.5359	chr16	78996263	C	A	rs12448309	16848	16848	sense_intronic
AC027290.1	AC027290.1-10.134172078724	chr12:122853214:G:A:rs12298151	12	122853214	0.0450038	2622	ENSG00000256152.2	12	122865335	1	0.0162461	0.0252904	6.54132	-10.1342	chr12	122853214	G	A	rs12298151	18003	18003	lincRNA
AC027290.2	AC027290.2-9.23625368693847	chr12:122864378:C:A:rs2061101	12	122864378	0.10717	2622	ENSG00000280138.1	12	122870059	1	0.0147105	-0.45547	-6.21965	-9.23625	chr12	122864378	C	A	rs2061101	18484	18484	TEC
AC027307.2	AC027307.2-24.3615019246124	chr19:1458918:G:A:rs2656877	19	1458918	0.46987	2622	ENSG00000267317.2	19	1457670	1	0.0404931	-0.319144	-10.4568	-24.3615	chr19	1458918	G	A	rs2656877	12710	12710	antisense
AC027338.1	AC027338.1-90.8687222690646	chr5:83060280:A:G:rs10051445	5	83060280	0.458238	2622	ENSG00000249664.1	5	83012285	1	0.147197	0.0211071	21.1475	-90.8687	chr5	83060280	A	G	rs10051445	5531	5531	lincRNA
AC027449.1	AC027449.1-11.1867637308036	chr18:22343817:T:C:rs7231291	18	22343817	0.250953	2622	ENSG00000273348.1	18	22347846	1	0.0180471	-0.0225926	-6.90069	-11.1868	chr18	22343817	T	C	rs7231291	17477	17477	lincRNA
AC027559.1	AC027559.1-53.6943132307178	chr15:101729768:A:C:rs8024204	15	101729768	0.245805	2622	ENSG00000259658.5	15	101732201	1	0.0890106	0.106545	15.911	-53.6943	chr15	101729768	A	C	rs8024204	8102	8102	transcribed_unprocessed_pseudogene
AC027575.2	AC027575.2-35.5971542340363	chr18:76817732:G:A:rs8082979	18	76817732	0.291762	2622	ENSG00000278107.1	18	76805151	1	0.0593424	-0.0774369	-12.785	-35.5972	chr18	76817732	G	A	rs8082979	10382	10382	lincRNA
AC027601.3	AC027601.3-9.18078881438829	chr17:81321522:G:GA:rs10651582	17	81321522	0.235126	2622	ENSG00000275542.1	17	81339183	1	0.0146157	0.0142072	6.19928	-9.18079	chr17	81321522	G	GA	rs10651582	18510	18510	lincRNA
AC027601.4	AC027601.4-29.7985580588482	chr17:81278573:G:A:rs35602265	17	81278573	0.163234	2622	ENSG00000276101.1	17	81251194	1	0.0496537	0.0390174	11.6351	-29.7986	chr17	81278573	G	A	rs35602265	11391	11391	antisense
AC027607.1	AC027607.1-26.0832660690969	chr4:37606239:GAGAA:G:rs36190794	4	37606239	0.40103	2622	ENSG00000248936.1	4	37588087	1	0.0434016	0.0797546	10.8423	-26.0833	chr4	37606239	GAGAA	G	rs36190794	12251	12251	antisense
AC027644.3	AC027644.3-190.457936591759	chr7:66740563:C:T:rs12535669	7	66740563	0.0320366	2622	ENSG00000272831.1	7	66739829	1	0.285795	1.12532	32.1995	-190.458	chr7	66740563	C	T	rs12535669	2719	2719	antisense
AC027796.4	AC027796.4-8.66492762524957	chr17:3662938:C:T:rs7093	17	3662938	0.425248	2622	ENSG00000262903.1	17	3655621	1	0.0137342	0.0172841	6.00673	-8.66493	chr17	3662938	C	T	rs7093	18714	18714	antisense
AC034199.1	AC034199.1-78.8918780678494	chr5:170308693:T:C:rs315790	5	170308693	0.480931	2622	ENSG00000250274.1	5	170308701	1	0.128853	0.131542	19.5765	-78.8919	chr5	170308693	T	C	rs315790	6163	6163	lincRNA
AC034231.1	AC034231.1-153.804651337132	chr5:33440200:C:A:rs3756663	5	33440200	0.252479	2622	ENSG00000249572.1	5	33424025	1	0.237568	-0.0858245	-28.4137	-153.805	chr5	33440200	C	A	rs3756663	3354	3354	antisense
AC034236.2	AC034236.2-17.0173402513161	chr5:116085200:G:A:rs74583480	5	116085200	0.0568268	2622	ENSG00000271918.1	5	116083807	1	0.0280146	0.141925	8.64164	-17.0173	chr5	116085200	G	A	rs74583480	15005	15005	antisense
AC034236.3	AC034236.3-7.50176104443051	chr5:116169578:T:C:rs7702427	5	116169578	0.271739	2622	ENSG00000272265.1	5	116078110	1	0.011749	0.0110049	5.5501	-7.50176	chr5	116169578	T	C	rs7702427	19020	19020	lincRNA
AC034238.1	AC034238.1-14.1952323001024	chr5:55021283:G:A:rs4865910	5	55021283	0.20881	2622	ENSG00000240535.8	5	55021299	1	0.0231941	-0.0336892	-7.84366	-14.1952	chr5	55021283	G	A	rs4865910	16088	16088	processed_transcript
AC034243.1	AC034243.1-70.3957219544818	chr5:138804285:G:T:rs825760	5	138804285	0.284706	2622	ENSG00000253404.1	5	138744434	1	0.115609	-0.0045996	-18.4038	-70.3957	chr5	138804285	G	T	rs825760	6800	6800	antisense
AC035139.1	AC035139.1-9.03048020396369	chr10:48725929:T:C:rs7072606	10	48725929	0.076087	2622	ENSG00000228403.1	10	48878022	1	0.0143588	0.0102178	6.14375	-9.03048	chr10	48725929	T	C	rs7072606	18581	18581	sense_intronic
AC036108.3	AC036108.3-22.7920329309552	chr15:99105656:A:C:rs11014	15	99105656	0.340961	2622	ENSG00000261616.1	15	99139317	1	0.0378358	-0.0112858	-10.0939	-22.792	chr15	99105656	A	C	rs11014	13199	13199	antisense
AC036176.1	AC036176.1-23.4690763149145	chr18:63367557:T:G:rs61734938	18	63367557	0.133295	2622	ENSG00000267390.1	18	63367328	1	0.0389828	0.0865197	10.2519	-23.4691	chr18	63367557	T	G	rs61734938	12947	12947	antisense
AC037198.1	AC037198.1-16.0426296791462	chr15:39376669:C:T:rs28790585	15	39376669	0.300153	2622	ENSG00000276107.1	15	39586561	1	0.0263509	0.0011621	8.37395	-16.0426	chr15	39376669	C	T	rs28790585	15378	15378	sense_intronic
AC037459.2	AC037459.2-13.8042868118001	chr8:22551889:G:A:rs752091	8	22551889	0.330473	2622	ENSG00000251034.1	8	22540845	1	0.0225256	-0.0191814	-7.72715	-13.8043	chr8	22551889	G	A	rs752091	16273	16273	antisense
AC037459.3	AC037459.3-20.5530054320631	chr8:22613634:G:T:rs720745	8	22613634	0.366133	2622	ENSG00000253200.1	8	22613908	1	0.0340357	-0.171425	-9.55477	-20.553	chr8	22613634	G	T	rs720745	13842	13842	antisense
AC040970.1	AC040970.1-296.726774047375	chr8:141129088:C:T:rs3739231	8	141129088	0.462815	2622	ENSG00000253210.1	8	141126044	1	0.409249	-0.410402	-42.3668	-296.727	chr8	141129088	C	T	rs3739231	1542	1542	antisense
AC040977.1	AC040977.1-27.7913876794018	chr17:6997526:C:T:rs10852889	17	6997526	0.446606	2622	ENSG00000262089.1	17	6994642	1	0.0462802	0.121332	11.213	-27.7914	chr17	6997526	C	T	rs10852889	11841	11841	lincRNA
AC044839.1	AC044839.1-13.6726766290359	chr11:45774119:G:A:rs2467287	11	45774119	0.127574	2622	ENSG00000205106.4	11	45771432	1	0.0223005	0.022117	7.68756	-13.6727	chr11	45774119	G	A	rs2467287	16330	16330	lincRNA
AC046143.2	AC046143.2-9.85212064633026	chr3:194697960:C:T:rs73890213	3	194697960	0.133867	2622	ENSG00000272707.1	3	194637505	1	0.0157636	0.00741729	6.44188	-9.85212	chr3	194697960	C	T	rs73890213	18150	18150	lincRNA
AC046168.1	AC046168.1-34.7605783660997	chr15:77541283:G:A:rs11630540	15	77541283	0.393021	2622	ENSG00000259362.2	15	77525540	1	0.0579499	0.0143202	12.6248	-34.7606	chr15	77541283	G	A	rs11630540	10522	10522	lincRNA
AC046185.3	AC046185.3-129.914070594605	chr17:63713557:G:C:rs16947051	17	63713557	0.31598	2622	ENSG00000279369.1	17	63700847	1	0.204425	2.14114	25.8024	-129.914	chr17	63713557	G	C	rs16947051	3907	3907	TEC
AC048337.1	AC048337.1-72.2831806169697	chr12:121390960:T:C:rs10774593	12	121390960	0.498665	2622	ENSG00000258435.1	12	121391962	1	0.118568	-0.00598141	-18.6691	-72.2832	chr12	121390960	T	C	rs10774593	6667	6667	lincRNA
AC048341.1	AC048341.1-35.1157221684649	chr12:62616557:A:G:rs1060395	12	62616557	0.0617849	2622	ENSG00000257354.2	12	62602752	1	0.0585413	-0.61526	-12.693	-35.1157	chr12	62616557	A	G	rs1060395	10457	10457	lincRNA
AC048351.1	AC048351.1-136.957852915103	chr3:193585312:C:T:rs7618541	3	193585312	0.428871	2622	ENSG00000236297.1	3	193578812	1	0.214341	0.100359	26.587	-136.958	chr3	193585312	C	T	rs7618541	3718	3718	transcribed_processed_pseudogene
AC048380.2	AC048380.2-96.4034709756709	chr18:48568873:A:G:rs4939780	18	48568873	0.317506	2622	ENSG00000278983.1	18	48564795	1	0.155547	0.11504	21.8462	-96.4035	chr18	48568873	A	G	rs4939780	5315	5315	TEC
AC048382.1	AC048382.1-13.2385196326116	chr15:84602562:C:A:rs11632395	15	84602562	0.317696	2622	ENSG00000256278.1	15	84611689	1	0.0215579	0.00741525	7.55561	-13.2385	chr15	84602562	C	A	rs11632395	16522	16522	antisense
AC048382.5	AC048382.5-70.0468758495571	chr15:84650354:ATTTTCT:A:rs34034172	15	84650354	0.450229	2622	ENSG00000275120.2	15	84597809	1	0.115061	-0.195846	-18.3545	-70.0469	chr15	84650354	ATTTTCT	A	rs34034172	6821	6821	antisense
AC048382.6	AC048382.6-68.6879371433918	chr15:84609953:G:A:rs12913702	15	84609953	0.317315	2622	ENSG00000276278.1	15	84622015	1	0.112924	0.340536	18.1613	-68.6879	chr15	84609953	G	A	rs12913702	6899	6899	antisense
AC051619.5	AC051619.5-105.730346591483	chr15:45279205:C:G:rs78212061	15	45279205	0.103166	2622	ENSG00000259520.5	15	45251580	1	0.169438	0.0951032	22.9908	-105.73	chr15	45279205	C	G	rs78212061	4963	4963	antisense
AC051619.6	AC051619.6-16.154726543871	chr15:45154234:T:C:rs2256257	15	45154234	0.317506	2622	ENSG00000259539.1	15	45152664	1	0.0265423	0.0291979	8.40514	-16.1547	chr15	45154234	T	C	rs2256257	15328	15328	3prime_overlapping_ncRNA
AC055713.1	AC055713.1-17.8310959496132	chr12:123612981:A:G:rs884892	12	123612981	0.171434	2622	ENSG00000247373.3	12	123575891	1	0.0294024	-0.190339	-8.85942	-17.8311	chr12	123612981	A	G	rs884892	14742	14742	lincRNA
AC055811.1	AC055811.1-13.1016527231864	chr17:17154070:AGATACCG:A:rs72451577	17	17154070	0.282799	2622	ENSG00000263624.1	17	17167946	1	0.0213238	-0.00601454	-7.51357	-13.1017	chr17	17154070	AGATACCG	A	rs72451577	16578	16578	antisense
AC055811.3	AC055811.3-10.5507086431733	chr17:17234213:GGT:G:rs386795905	17	17234213	0.188596	2622	ENSG00000266498.1	17	17235433	1	0.0169587	-0.0178662	-6.68566	-10.5507	chr17	17234213	GGT	G	rs386795905	17790	17790	lincRNA
AC055811.4	AC055811.4-14.7586456763793	chr17:17066777:T:G:rs12602839	17	17066777	0.0770404	2622	ENSG00000278864.1	17	17181504	1	0.0241573	0.363446	8.00881	-14.7586	chr17	17066777	T	G	rs12602839	15851	15851	TEC
AC055822.1	AC055822.1-16.7744327804252	chr8:65649524:T:A:rs13259357	8	65649524	0.458429	2622	ENSG00000272155.1	8	65714334	1	0.0276001	-0.135073	-8.57565	-16.7744	chr8	65649524	T	A	rs13259357	15076	15076	antisense
AC055839.2	AC055839.2-32.5179715676545	chr17:5535076:T:C:rs78654168	17	5535076	0.053585	2622	ENSG00000286190.1	17	5499439	1	0.0542082	-6.27659	-12.1862	-32.518	chr17	5535076	T	C	rs78654168	10909	10909	protein_coding
AC055855.1	AC055855.1-16.1869278459351	chr15:66326931:GT:G:rs777686142	15	66326931	0.0900076	2622	ENSG00000260773.1	15	66314914	1	0.0265973	0.0131253	8.41407	-16.1869	chr15	66326931	GT	G	rs777686142	15319	15319	antisense
AC060234.1	AC060234.1-19.0566830238853	chr10:48980794:C:T:rs113147332	10	48980794	0.0411899	2622	ENSG00000226576.1	10	48984564	1	0.0314903	0.0290494	9.17847	-19.0567	chr10	48980794	C	T	rs113147332	14327	14327	antisense
AC060766.1	AC060766.1-57.235481490805	chr17:35433192:C:T:rs1838150	17	35433192	0.100305	2622	ENSG00000267102.1	17	35409602	1	0.094713	-0.266647	-16.4644	-57.2355	chr17	35433192	C	T	rs1838150	7733	7733	transcribed_processed_pseudogene
AC060766.4	AC060766.4-142.417062864323	chr17:35433192:C:T:rs1838150	17	35433192	0.100305	2622	ENSG00000267547.1	17	35403837	1	0.221943	-0.409288	-27.1862	-142.417	chr17	35433192	C	T	rs1838150	3595	3595	lincRNA
AC060766.5	AC060766.5-117.588298077745	chr17:35433192:C:T:rs1838150	17	35433192	0.100305	2622	ENSG00000267648.1	17	35406948	1	0.186777	-0.427048	-24.3944	-117.588	chr17	35433192	C	T	rs1838150	4424	4424	transcribed_processed_pseudogene
AC060766.6	AC060766.6-17.8018072768197	chr17:35433192:C:T:rs1838150	17	35433192	0.100305	2622	ENSG00000267711.1	17	35400878	1	0.0293525	-0.0251709	-8.85167	-17.8018	chr17	35433192	C	T	rs1838150	14758	14758	lincRNA
AC060814.5	AC060814.5-21.0149959806007	chr15:20682558:A:G:rs182549163	15	20682558	0.0301297	2622	ENSG00000280881.1	15	21328380	1	0.0348207	0.000508654	9.66826	-21.015	chr15	20682558	A	G	rs182549163	13685	13685	lincRNA
AC063950.1	AC063950.1-49.014895519163	chr12:101763775:G:C:rs4764813	12	101763775	0.287376	2622	ENSG00000258230.2	12	101773114	1	0.0814234	0.0360834	15.1548	-49.0149	chr12	101763775	G	C	rs4764813	8571	8571	transcribed_processed_pseudogene
AC063952.1	AC063952.1-337.539946308078	chr3:120349734:C:T:rs115506398	3	120349734	0.0415713	2622	ENSG00000240661.3	3	120349449	1	0.450833	0.0268616	46.12	-337.54	chr3	120349734	C	T	rs115506398	1262	1262	transcribed_unitary_pseudogene
AC063952.3	AC063952.3-35.276018861979	chr3:120349734:C:T:rs115506398	3	120349734	0.0415713	2622	ENSG00000242613.1	3	120388029	1	0.0588081	0.000394655	12.7237	-35.276	chr3	120349734	C	T	rs115506398	10432	10432	processed_pseudogene
AC063960.2	AC063960.2-11.5752858934771	chr10:122148683:G:A:rs75728043	10	122148683	0.0421434	2622	ENSG00000285973.1	10	122145106	1	0.018712	0.000258521	7.02903	-11.5753	chr10	122148683	G	A	rs75728043	17278	17278	antisense
AC063977.1	AC063977.1-8.15471826879987	chr19:50527348:CTTT:C:rs769547057	19	50527348	0.0167811	2622	ENSG00000267895.1	19	51143826	1	0.0128629	0.0963336	5.81051	-8.15472	chr19	50527348	CTTT	C	rs769547057	18908	18908	transcribed_unprocessed_pseudogene
AC063977.2	AC063977.2-11.3845526857129	chr19:51130403:T:C:rs1568003	19	51130403	0.416667	2622	ENSG00000267990.1	19	51137970	1	0.0183856	-0.0337274	-6.9663	-11.3846	chr19	51130403	T	C	rs1568003	17377	17377	unprocessed_pseudogene
AC064805.1	AC064805.1-336.608378393774	chr17:74567547:G:A:rs59362027	17	74567547	0.110603	2622	ENSG00000261222.2	17	74599840	1	0.449917	7.57168	46.0348	-336.608	chr17	74567547	G	A	rs59362027	1266	1266	lincRNA
AC064805.2	AC064805.2-24.1531537857908	chr17:74695746:C:T:rs59859657	17	74695746	0.0108696	2622	ENSG00000264659.1	17	74672712	1	0.0401406	0.0684134	10.4093	-24.1532	chr17	74695746	C	T	rs59859657	12762	12762	antisense
AC064807.1	AC064807.1-11.1046515410704	chr8:51878654:T:C:rs74738864	8	51878654	0.144355	2622	ENSG00000228801.5	8	51899325	1	0.0179066	-0.0639864	-6.87328	-11.1047	chr8	51878654	T	C	rs74738864	17529	17529	antisense
AC064807.4	AC064807.4-10.8091017215164	chr8:51913101:G:A:rs111926180	8	51913101	0.204615	2622	ENSG00000272024.1	8	51950284	1	0.0174009	-0.00948882	-6.77378	-10.8091	chr8	51913101	G	A	rs111926180	17669	17669	lincRNA
AC064836.3	AC064836.3-49.4303126577647	chr2:202265559:C:A:rs55668474	2	202265559	0.127002	2622	ENSG00000273456.1	2	202374932	1	0.0820993	0.10379	15.2232	-49.4303	chr2	202265559	C	A	rs55668474	8530	8530	lincRNA
AC064847.1	AC064847.1-10.3481929837019	chr2:25723113:C:A:rs7599007	2	25723113	0.247712	2622	ENSG00000218682.1	2	25856461	1	0.0166122	0.012303	6.61585	-10.3482	chr2	25723113	C	A	rs7599007	17888	17888	processed_pseudogene
AC066612.1	AC066612.1-57.404001802823	chr15:48652366:A:G:rs4775770	15	48652366	0.177918	2622	ENSG00000259235.1	15	48189037	1	0.0949836	-0.203497	-16.4903	-57.404	chr15	48652366	A	G	rs4775770	7717	7717	lincRNA
AC066612.2	AC066612.2-35.5911890076288	chr15:48652366:A:G:rs4775770	15	48652366	0.177918	2622	ENSG00000259385.1	15	48192191	1	0.0593325	-0.00900029	-12.7839	-35.5912	chr15	48652366	A	G	rs4775770	10384	10384	antisense
AC067838.1	AC067838.1-275.39665818367	chr8:33490586:G:A:rs2732275	8	33490586	0.3955	2622	ENSG00000272338.2	8	33360839	1	0.386291	-0.234178	-40.3841	-275.397	chr8	33490586	G	A	rs2732275	1804	1804	lincRNA
AC067930.1	AC067930.1-9.62149737500526	chr8:143532229:G:GATCA:rs5895776	8	143532229	0.0404272	2622	ENSG00000254741.1	8	143579636	1	0.0153692	-0.0281259	-6.3595	-9.6215	chr8	143532229	G	GATCA	rs5895776	18284	18284	antisense
AC067930.2	AC067930.2-58.2838540532616	chr8:143615296:C:A:rs7844633	8	143615296	0.183066	2622	ENSG00000254812.1	8	143632071	1	0.0963948	-0.041572	-16.6254	-58.2839	chr8	143615296	C	A	rs7844633	7640	7640	antisense
AC067930.3	AC067930.3-636.026310954978	chr8:143547910:T:G:rs6558373	8	143547910	0.471587	2622	ENSG00000254859.1	8	143541973	1	0.678416	-0.599882	-73.9324	-636.026	chr8	143547910	T	G	rs6558373	565	565	antisense
AC067930.4	AC067930.4-9.73661270524073	chr8:143576335:C:T:rs114291348	8	143576335	0.0404272	2622	ENSG00000255050.1	8	143573490	1	0.0155661	0.0298478	6.40074	-9.73661	chr8	143576335	C	T	rs114291348	18235	18235	antisense
AC067930.5	AC067930.5-21.5368187137273	chr8:143578343:C:A:rs2305495	8	143578343	0.130625	2622	ENSG00000279605.1	8	143578358	1	0.0357068	0.11077	9.795	-21.5368	chr8	143578343	C	A	rs2305495	13562	13562	TEC
AC067931.1	AC067931.1-12.8625089302813	chr8:140572797:T:C:rs13276958	8	140572797	0.44775	2622	ENSG00000279766.1	8	140572142	1	0.0209146	-0.0318038	-7.43958	-12.8625	chr8	140572797	T	C	rs13276958	16706	16706	TEC
AC068020.1	AC068020.1-12.7287583943096	chr8:8257021:A:G:rs1915986	8	8257021	0.491419	2622	ENSG00000268955.2	8	8188535	1	0.0206858	-0.000605905	-7.3979	-12.7288	chr8	8257021	A	G	rs1915986	16769	16769	lincRNA
AC068050.1	AC068050.1-31.3605414935312	chr9:107927028:G:T:rs1416838	9	107927028	0.170862	2622	ENSG00000213557.4	9	108040213	1	0.052272	0.107411	11.9544	-31.3605	chr9	107927028	G	T	rs1416838	11092	11092	processed_pseudogene
AC068134.3	AC068134.3-11.0133405878604	chr2:232337214:CCTGACGAATGTGACTGTGT:C:rs72147539	2	232337214	0.0343249	2622	ENSG00000251485.1	2	232343116	1	0.0177503	0.129817	6.84268	-11.0133	chr2	232337214	CCTGACGAATGTGACTGTGT	C	rs72147539	17568	17568	processed_pseudogene
AC068152.1	AC068152.1-307.529374807658	chr17:47029169:T:C:rs146498205	17	47029169	0.106789	2622	ENSG00000262879.5	17	46984045	1	0.42055	0.695082	43.3645	-307.529	chr17	47029169	T	C	rs146498205	1438	1438	processed_transcript
AC068189.1	AC068189.1-19.2125814649623	chr8:95093533:G:A:rs4323439	8	95093533	0.372426	2622	ENSG00000254248.1	8	95071732	1	0.0317557	-0.0124231	-9.21833	-19.2126	chr8	95093533	G	A	rs4323439	14280	14280	antisense
AC068254.1	AC068254.1-22.6402656499979	chr18:69869381:T:C:rs8099412	18	69869381	0.489893	2622	ENSG00000266840.1	18	69704978	1	0.0375786	0.00424826	10.0582	-22.6403	chr18	69869381	T	C	rs8099412	13236	13236	antisense
AC068299.1	AC068299.1-26.388759574647	chr3:187371243:C:A:rs1003995	3	187371243	0.337719	2622	ENSG00000280270.1	3	187383101	1	0.043917	0.00757584	10.9094	-26.3888	chr3	187371243	C	A	rs1003995	12188	12188	TEC
AC068338.2	AC068338.2-19.8408092113166	chr15:75557402:T:C:rs112666812	15	75557402	0.229024	2622	ENSG00000260274.1	15	75368155	1	0.0328247	-0.0936688	-9.37739	-19.8408	chr15	75557402	T	C	rs112666812	14075	14075	lincRNA
AC068338.3	AC068338.3-16.9960417344393	chr15:75454162:G:GA:rs75219778	15	75454162	0.275934	2622	ENSG00000275645.1	15	75346744	1	0.0279783	0.0246081	8.63587	-16.996	chr15	75454162	G	GA	rs75219778	15014	15014	antisense
AC068413.1	AC068413.1-9.33651929052447	chr8:121026631:C:T:rs148221596	8	121026631	0.306827	2622	ENSG00000253619.1	8	120913065	1	0.0148819	-0.000750077	-6.25633	-9.33652	chr8	121026631	C	T	rs148221596	18436	18436	lincRNA
AC068446.2	AC068446.2-92.6131433698348	chr15:20682558:A:G:rs182549163	15	20682558	0.0301297	2622	ENSG00000247765.2	15	21298233	1	0.149837	0.0150091	21.3694	-92.6131	chr15	20682558	A	G	rs182549163	5448	5448	lincRNA
AC068473.5	AC068473.5-124.261605003548	chr18:79719006:T:C:rs685665	18	79719006	0.21968	2622	ENSG00000274828.1	18	79677287	1	0.196379	0.474535	25.1626	-124.262	chr18	79719006	T	C	rs685665	4067	4067	lincRNA
AC068491.4	AC068491.4-51.8061259453431	chr2:111346964:A:T:rs567171892	2	111346964	0.121281	2622	ENSG00000279191.1	2	111321433	1	0.0859562	-0.132197	-15.6095	-51.8061	chr2	111346964	A	T	rs567171892	8299	8299	TEC
AC068587.2	AC068587.2-11.523017628899	chr8:12557181:A:G:rs4115600	8	12557181	0.28585	2622	ENSG00000255122.1	8	12580287	1	0.0186225	-0.00942727	-7.01189	-11.523	chr8	12557181	A	G	rs4115600	17306	17306	processed_pseudogene
AC068587.4	AC068587.4-21.1913676800691	chr8:12588845:G:A:rs71520457	8	12588845	0.311785	2622	ENSG00000283674.2	8	12467693	1	0.0351202	0.0286069	9.71126	-21.1914	chr8	12588845	G	A	rs71520457	13628	13628	processed_transcript
AC068631.1	AC068631.1-13.2666641949873	chr3:186747690:A:G:rs200272738	3	186747690	0.143593	2622	ENSG00000197099.8	3	186579476	1	0.021606	0.0235103	7.56423	-13.2667	chr3	186747690	A	G	rs200272738	16508	16508	antisense
AC068643.1	AC068643.1-10.6547543066574	chr12:103367514:G:A:rs11111539	12	103367514	0.294241	2622	ENSG00000257703.5	12	103080950	1	0.0171368	-0.00508774	-6.72127	-10.6548	chr12	103367514	G	A	rs11111539	17732	17732	lincRNA
AC068700.1	AC068700.1-11.6585375073113	chr8:78540049:C:T:rs13253248	8	78540049	0.150839	2622	ENSG00000260398.1	8	78605952	1	0.0188544	-0.0341051	-7.05625	-11.6585	chr8	78540049	C	T	rs13253248	17251	17251	sense_overlapping
AC068722.2	AC068722.2-278.181622290932	chr15:45705731:G:A:rs8033148	15	45705731	0.463577	2622	ENSG00000273972.1	15	45702640	1	0.389338	-0.202463	-40.644	-278.182	chr15	45705731	G	A	rs8033148	1790	1790	lincRNA
AC068724.1	AC068724.1-11.4816418111601	chr15:43165534:A:C:rs4924709	15	43165534	0.0881007	2622	ENSG00000261687.1	15	43184079	1	0.0185517	0.00835464	6.99829	-11.4816	chr15	43165534	A	C	rs4924709	17328	17328	antisense
AC068870.1	AC068870.1-16.9463529637189	chr15:80979731:G:A:rs10519306	15	80979731	0.208238	2622	ENSG00000260619.1	15	80990804	1	0.0278935	0.0241645	8.6224	-16.9464	chr15	80979731	G	A	rs10519306	15027	15027	lincRNA
AC068870.2	AC068870.2-72.1172083409831	chr15:81000523:A:T:rs56209748	15	81000523	0.215484	2622	ENSG00000277782.1	15	80999593	1	0.118308	-0.0806584	-18.6459	-72.1172	chr15	81000523	A	T	rs56209748	6678	6678	lincRNA
AC068880.4	AC068880.4-56.6122988333429	chr8:19706638:A:G:rs7835354	8	19706638	0.456522	2622	ENSG00000279858.1	8	19375128	1	0.093712	0.0592419	16.3681	-56.6123	chr8	19706638	A	G	rs7835354	7784	7784	TEC
AC068888.1	AC068888.1-26.4207780357976	chr12:53046995:C:T:rs73099903	12	53046995	0.0808543	2622	ENSG00000257337.6	12	53014596	1	0.043971	-0.0943042	-10.9164	-26.4208	chr12	53046995	C	T	rs73099903	12175	12175	antisense
AC068898.1	AC068898.1-157.765509022431	chr10:48678017:C:G:rs4838635	10	48678017	0.314264	2622	ENSG00000236800.1	10	48664199	1	0.24293	0.00914684	28.8341	-157.766	chr10	48678017	C	G	rs4838635	3272	3272	lincRNA
AC068987.1	AC068987.1-15.029698990752	chr12:51870085:T:A:rs7973143	12	51870085	0.322464	2622	ENSG00000259887.1	12	51848223	1	0.0246206	-0.00225641	-8.08716	-15.0297	chr12	51870085	T	A	rs7973143	15753	15753	lincRNA
AC069185.1	AC069185.1-99.5286987723793	chr8:11801493:T:C:rs112056952	8	11801493	0.161137	2622	ENSG00000255046.1	8	11797928	1	0.160227	0.105735	22.2341	-99.5287	chr8	11801493	T	C	rs112056952	5203	5203	lincRNA
AC069200.1	AC069200.1-29.8006620789858	chr4:55427529:G:GAGAC:rs71664293	4	55427529	0.119947	2622	ENSG00000273257.1	4	55387949	1	0.0496572	0.0079627	11.6355	-29.8007	chr4	55427529	G	GAGAC	rs71664293	11389	11389	lincRNA
AC069209.1	AC069209.1-17.1101516642856	chr12:121133096:G:T:rs35933842	12	121133096	0.0125858	2622	ENSG00000274029.1	12	121190868	1	0.0281729	-0.220331	-8.66673	-17.1102	chr12	121133096	G	T	rs35933842	14979	14979	lincRNA
AC069213.1	AC069213.1-21.7359619291587	chr3:195550279:T:TC:rs111296532	3	195550279	0.331426	2622	ENSG00000223711.1	3	195544048	1	0.0360448	-0.02639	-9.84297	-21.736	chr3	195550279	T	TC	rs111296532	13495	13495	antisense
AC069222.1	AC069222.1-15.8761124858258	chr3:99832733:T:TG:rs112101348	3	99832733	0.312929	2622	ENSG00000273374.1	3	99802699	1	0.0260666	-0.0297884	-8.32743	-15.8761	chr3	99832733	T	TG	rs112101348	15439	15439	lincRNA
AC069234.5	AC069234.5-13.805813313682	chr12:120744950:T:TA:rs757480362	12	120744950	0.00686499	2622	ENSG00000277423.1	12	120703867	1	0.0225282	0.076052	7.72761	-13.8058	chr12	120744950	T	TA	rs757480362	16272	16272	lincRNA
AC069277.1	AC069277.1-11.195494724352	chr3:6508940:G:A:rs9839865	3	6508940	0.205187	2622	ENSG00000189229.10	3	6490479	1	0.0180621	0.000566687	6.90359	-11.1955	chr3	6508940	G	A	rs9839865	17472	17472	lincRNA
AC069307.1	AC069307.1-113.527204656727	chr4:56929500:AAATT:A:rs71208952	4	56929500	0.29958	2622	ENSG00000269949.1	4	56960927	1	0.180879	-0.0737213	-23.9196	-113.527	chr4	56929500	AAATT	A	rs71208952	4556	4556	lincRNA
AC069366.1	AC069366.1-22.0504441847734	chr17:27529299:G:A:rs62057793	17	27529299	0.110031	2622	ENSG00000263368.1	17	27526386	1	0.0365784	0.0615194	9.91831	-22.0504	chr17	27529299	G	A	rs62057793	13396	13396	processed_pseudogene
AC069499.1	AC069499.1-15.8708466621218	chr3:108553741:T:TA:rs72470117	3	108553741	0.128528	2622	ENSG00000241634.1	3	108543367	1	0.0260576	0.0178019	8.32596	-15.8708	chr3	108553741	T	TA	rs72470117	15443	15443	processed_pseudogene
AC069503.1	AC069503.1-8.94450904908288	chr12:121935373:C:T:rs11043251	12	121935373	0.445652	2622	ENSG00000255856.2	12	122007434	1	0.0142119	-0.0143145	-6.11178	-8.94451	chr12	121935373	C	T	rs11043251	18616	18616	lincRNA
AC069528.2	AC069528.2-14.9083492227207	chr3:146513231:C:G:rs557343	3	146513231	0.246186	2622	ENSG00000279320.1	3	146504570	1	0.0244132	0.136657	8.05217	-14.9083	chr3	146513231	C	G	rs557343	15799	15799	TEC
AC073052.1	AC073052.1-48.0014636616384	chr2:224515653:T:C:rs4673110	2	224515653	0.132342	2622	ENSG00000228446.2	2	224499387	1	0.0797724	0.0569294	14.9869	-48.0015	chr2	224515653	T	C	rs4673110	8685	8685	processed_pseudogene
AC073072.1	AC073072.1-18.7179171956521	chr7:22726627:G:C:rs1800796	7	22726627	0.0553013	2622	ENSG00000179428.2	7	22725395	1	0.0309135	-0.0852215	-9.09131	-18.7179	chr7	22726627	G	C	rs1800796	14419	14419	antisense
AC073073.2	AC073073.2-13.8812466356988	chr7:105562637:G:A:rs7384092	7	105562637	0.250572	2622	ENSG00000272604.1	7	105571083	1	0.0226572	-0.0604088	-7.75021	-13.8812	chr7	105562637	G	A	rs7384092	16239	16239	antisense
AC073107.1	AC073107.1-13.388791722625	chr7:65888637:G:T:rs10950018	7	65888637	0.436499	2622	ENSG00000272693.4	7	65647010	1	0.021815	-0.0162965	-7.60152	-13.3888	chr7	65888637	G	T	rs10950018	16453	16453	transcribed_unprocessed_pseudogene
AC073111.5	AC073111.5-45.7963900056374	chr7:150409457:C:G:rs4725891	7	150409457	0.383295	2622	ENSG00000284691.1	7	150400702	1	0.0761706	1.6985	14.6161	-45.7964	chr7	150409457	C	G	rs4725891	8934	8934	protein_coding
AC073115.1	AC073115.1-48.478535408874	chr7:45952355:A:G:rs4644145	7	45952355	0.211861	2622	ENSG00000229628.1	7	45990905	1	0.0805499	0.0437081	15.0661	-48.4785	chr7	45952355	A	G	rs4644145	8638	8638	lincRNA
AC073115.2	AC073115.2-16.8707013660705	chr7:45929435:C:T:rs56142291	7	45929435	0.192982	2622	ENSG00000237471.1	7	45969657	1	0.0277644	0.0151104	8.60186	-16.8707	chr7	45929435	C	T	rs56142291	15049	15049	lincRNA
AC073130.3	AC073130.3-36.2292575248513	chr7:116211123:G:A:rs143664050	7	116211123	0.0196415	2622	ENSG00000279086.1	7	116209234	1	0.0603933	-0.456877	-12.9049	-36.2293	chr7	116211123	G	A	rs143664050	10294	10294	TEC
AC073172.1	AC073172.1-181.038382115616	chr11:15595332:G:T:rs4757339	11	15595332	0.192601	2622	ENSG00000254789.2	11	15571819	1	0.273696	1.43075	31.247	-181.038	chr11	15595332	G	T	rs4757339	2875	2875	lincRNA
AC073195.1	AC073195.1-33.138435262148	chr2:9556491:G:A:rs36216719	2	9556491	0.036804	2622	ENSG00000271855.1	2	9555899	1	0.0552447	0.151253	12.3089	-33.1384	chr2	9556491	G	A	rs36216719	10771	10771	lincRNA
AC073210.1	AC073210.1-101.418642332039	chr7:64951783:TC:T:rs35964212	7	64951783	0.360031	2622	ENSG00000227113.2	7	65075023	1	0.163044	0.0126965	22.4665	-101.419	chr7	64951783	TC	T	rs35964212	5105	5105	unprocessed_pseudogene
AC073210.2	AC073210.2-21.1678346049325	chr7:65033584:G:A:rs138653113	7	65033584	0.356979	2622	ENSG00000239985.2	7	65038372	1	0.0350802	0.0156945	9.70553	-21.1678	chr7	65033584	G	A	rs138653113	13634	13634	unprocessed_pseudogene
AC073263.1	AC073263.1-347.311909798804	chr2:74116992:C:G:rs72911122	2	74116992	0.17029	2622	ENSG00000217702.3	2	74123965	1	0.460352	0.253722	47.0136	-347.312	chr2	74116992	C	G	rs72911122	1221	1221	antisense
AC073264.3	AC073264.3-648.901565742172	chr7:143647819:A:G:rs373444475	7	143647819	0.177155	2622	ENSG00000283537.2	7	143620943	1	0.685767	-0.426282	-75.1963	-648.902	chr7	143647819	A	G	rs373444475	553	553	transcribed_unprocessed_pseudogene
AC073288.2	AC073288.2-15.2576516529117	chr3:170410056:A:AT:rs35317371	3	170410056	0.333905	2622	ENSG00000242578.1	3	170410512	1	0.0250101	0.00649575	8.15251	-15.2577	chr3	170410056	A	AT	rs35317371	15660	15660	lincRNA
AC073332.1	AC073332.1-12.9116850699576	chr7:17298431:G:A:rs41351350	7	17298431	0.0284134	2622	ENSG00000237773.6	7	16970320	1	0.0209988	0.100124	7.45485	-12.9117	chr7	17298431	G	A	rs41351350	16681	16681	antisense
AC073349.1	AC073349.1-10.0889233822022	chr7:64911634:G:GTCT:rs80318224	7	64911634	0.434783	2622	ENSG00000189316.3	7	64888527	1	0.0161687	0.00993735	6.52546	-10.0889	chr7	64911634	G	GTCT	rs80318224	18023	18023	antisense
AC073359.1	AC073359.1-16.8511592843634	chr3:154957119:A:C:rs73168152	3	154957119	0.293288	2622	ENSG00000243953.1	3	154969283	1	0.0277311	0.0118863	8.59654	-16.8512	chr3	154957119	A	C	rs73168152	15055	15055	lincRNA
AC073367.1	AC073367.1-29.5237060470113	chr10:16722695:T:C:rs7094316	10	16722695	0.493135	2622	ENSG00000225213.2	10	16721352	1	0.0491923	0.0221335	11.5781	-29.5237	chr10	16722695	T	C	rs7094316	11462	11462	sense_intronic
AC073439.1	AC073439.1-17.0606681111671	chr3:126479806:T:C:rs777511	3	126479806	0.356598	2622	ENSG00000279328.1	3	126432796	1	0.0280885	0.0474937	8.65336	-17.0607	chr3	126479806	T	C	rs777511	14993	14993	TEC
AC073508.3	AC073508.3-62.8248552762549	chr17:40639691:T:C:rs4890093	17	40639691	0.338101	2622	ENSG00000278834.1	17	40648300	1	0.103645	0.199359	17.3088	-62.8249	chr17	40639691	T	C	rs4890093	7342	7342	antisense
AC073517.1	AC073517.1-13.9431199656641	chr7:102398267:TTTTTTG:T:rs376648578	7	102398267	0.0631198	2622	ENSG00000239480.1	7	102426818	1	0.022763	-0.0296308	-7.76871	-13.9431	chr7	102398267	TTTTTTG	T	rs376648578	16208	16208	antisense
AC073578.1	AC073578.1-14.239575343784	chr12:131473825:C:G:rs12311737	12	131473825	0.0890542	2622	ENSG00000256209.1	12	131469311	1	0.02327	0.00168917	7.85677	-14.2396	chr12	131473825	C	G	rs12311737	16070	16070	lincRNA
AC073578.2	AC073578.2-17.550047597698	chr12:131473825:C:G:rs12311737	12	131473825	0.0890542	2622	ENSG00000275232.1	12	131447337	1	0.0289232	0.000610189	8.78477	-17.55	chr12	131473825	C	G	rs12311737	14831	14831	lincRNA
AC073585.1	AC073585.1-8.48726499829917	chr10:122894480:T:C:rs12255784	10	122894480	0.470061	2622	ENSG00000255624.3	10	122879681	1	0.0134307	0.0265522	5.93908	-8.48726	chr10	122894480	T	C	rs12255784	18792	18792	transcribed_processed_pseudogene
AC073592.2	AC073592.2-10.1465043582642	chr12:124633933:C:T:rs4765591	12	124633933	0.411137	2622	ENSG00000278973.1	12	124622290	1	0.0162672	-0.00491609	-6.54563	-10.1465	chr12	124633933	C	T	rs4765591	17999	17999	TEC
AC073610.1	AC073610.1-39.3676948583062	chr12:48918810:A:G:rs10875893	12	48918810	0.41209	2622	ENSG00000239617.1	12	48903418	1	0.0655957	0.0471899	13.4866	-39.3677	chr12	48918810	A	G	rs10875893	9823	9823	processed_pseudogene
AC073655.2	AC073655.2-31.2297630131408	chr12:94277063:A:AAC:rs563772145	12	94277063	0.435927	2622	ENSG00000258365.1	12	94277758	1	0.052053	0.0680424	11.9279	-31.2298	chr12	94277063	A	AAC	rs563772145	11115	11115	antisense
AC073869.1	AC073869.1-194.879795300069	chr2:131511708:T:A:rs12691991	2	131511708	0.189169	2622	ENSG00000152117.17	2	131492813	1	0.291406	-3.62509	-32.6426	-194.88	chr2	131511708	T	A	rs12691991	2659	2659	transcribed_processed_pseudogene
AC073869.3	AC073869.3-72.7164688355682	chr2:131466985:G:C:rs570865240	2	131466985	0.0394737	2622	ENSG00000273073.1	2	131461821	1	0.119246	0.0710172	18.7296	-72.7165	chr2	131466985	G	C	rs570865240	6632	6632	lincRNA
AC073912.2	AC073912.2-98.9752874778402	chr12:130800307:T:G:rs7953184	12	130800307	0.341342	2622	ENSG00000256299.1	12	130810821	1	0.1594	0.0165535	22.1658	-98.9753	chr12	130800307	T	G	rs7953184	5224	5224	lincRNA
AC073957.3	AC073957.3-62.8110487371597	chr7:898795:C:T:rs4407767	7	898795	0.0181159	2622	ENSG00000273151.1	7	879790	1	0.103623	1.29701	17.3068	-62.811	chr7	898795	C	T	rs4407767	7343	7343	antisense
AC074032.1	AC074032.1-41.7082251689172	chr12:50134294:C:CCTT:rs10649792	12	50134294	0.377384	2622	ENSG00000272368.2	12	50112197	1	0.0694585	-0.0749322	-13.9068	-41.7082	chr12	50134294	C	CCTT	rs10649792	9457	9457	antisense
AC074044.1	AC074044.1-12.0821788705614	chr3:113016439:TAAGA:T:rs66477007	3	113016439	0.26087	2622	ENSG00000272844.1	3	112990447	1	0.0195794	0.0147635	7.19329	-12.0822	chr3	113016439	TAAGA	T	rs66477007	17055	17055	antisense
AC074117.1	AC074117.1-8.00385042973278	chr2:27388982:TC:T:rs34245060	2	27388982	0.0539664	2622	ENSG00000234072.1	2	27356246	1	0.0126054	-0.249848	-5.75131	-8.00385	chr2	27388982	TC	T	rs34245060	18943	18943	antisense
AC074132.1	AC074132.1-24.2816782018597	chr5:91143995:C:T:rs13172451	5	91143995	0.108124	2622	ENSG00000285618.1	5	91132303	1	0.0403581	-0.132499	-10.4386	-24.2817	chr5	91143995	C	T	rs13172451	12730	12730	antisense
AC074138.1	AC074138.1-15.8037661698063	chr19:36669859:A:G:rs3108203	19	36669859	0.374714	2622	ENSG00000276071.1	19	36668102	1	0.025943	-0.028351	-8.30714	-15.8038	chr19	36669859	A	G	rs3108203	15469	15469	lincRNA
AC074143.1	AC074143.1-12.1821584877446	chr16:67310496:C:T:rs16957316	16	67310496	0.0686499	2622	ENSG00000140939.14	16	67170154	1	0.0197505	0.273541	7.22528	-12.1822	chr16	67310496	C	T	rs16957316	17012	17012	protein_coding
AC074389.2	AC074389.2-16.1297606058311	chr7:1620674:T:G:rs12532974	7	1620674	0.365942	2622	ENSG00000231476.1	7	1620654	1	0.0264997	0.00267579	8.3982	-16.1298	chr7	1620674	T	G	rs12532974	15343	15343	lincRNA
AC077690.1	AC077690.1-15.1462026734045	chr3:7610706:C:T:rs75873460	3	7610706	0.121281	2622	ENSG00000270207.2	3	7606890	1	0.0248197	-0.0248204	-8.12062	-15.1462	chr3	7610706	C	T	rs75873460	15707	15707	antisense
AC078785.1	AC078785.1-30.298665915273	chr3:113019471:C:T:rs2293560	3	113019471	0.194127	2622	ENSG00000240057.5	3	113019532	1	0.0504927	-0.0539943	-11.7381	-30.2987	chr3	113019471	C	T	rs2293560	11304	11304	antisense
AC078788.2	AC078788.2-9.69575478502631	chr3:153414407:A:G:rs62276362	3	153414407	0.283944	2622	ENSG00000241912.1	3	153376831	1	0.0154962	0.000892963	6.38613	-9.69575	chr3	153414407	A	G	rs62276362	18250	18250	lincRNA
AC078845.1	AC078845.1-18.7297585577259	chr7:136008029:C:CT:rs552958323	7	136008029	0.0837147	2622	ENSG00000232053.6	7	136092925	1	0.0309336	0.0226509	9.09437	-18.7298	chr7	136008029	C	CT	rs552958323	14410	14410	lincRNA
AC078846.1	AC078846.1-25.5140321855453	chr7:129612885:T:A:rs74330895	7	129612885	0.0453852	2622	ENSG00000273329.1	7	129604548	1	0.0424408	0.408348	10.7162	-25.514	chr7	129612885	T	A	rs74330895	12398	12398	lincRNA
AC078852.1	AC078852.1-16.956256436063	chr4:1350120:A:AT:rs142662513	4	1350120	0.132532	2622	ENSG00000253399.1	4	1358479	1	0.0279104	0.0117376	8.62509	-16.9563	chr4	1350120	A	AT	rs142662513	15025	15025	sense_intronic
AC078852.2	AC078852.2-11.7647416674463	chr4:1310844:A:G:rs7695691	4	1310844	0.496186	2622	ENSG00000254094.1	4	1356581	1	0.0190362	-0.00878702	-7.09083	-11.7647	chr4	1310844	A	G	rs7695691	17198	17198	sense_intronic
AC078881.1	AC078881.1-14.8682937476222	chr4:177445468:C:G:rs115852940	4	177445468	0.0587338	2622	ENSG00000250131.1	4	177444979	1	0.0243447	0.0480756	8.04059	-14.8683	chr4	177445468	C	G	rs115852940	15811	15811	antisense
AC078883.1	AC078883.1-55.5081963145178	chr2:172482610:TACTTTTGCTGTGAGGGGC:T:rs72085754	2	172482610	0.166857	2622	ENSG00000225205.5	2	172480840	1	0.0919358	-0.220353	-16.1964	-55.5082	chr2	172482610	TACTTTTGCTGTGAGGGGC	T	rs72085754	7916	7916	antisense
AC078906.1	AC078906.1-10.4153058970782	chr8:71840647:C:T:rs3919904	8	71840647	0.147979	2622	ENSG00000253317.1	8	72196334	1	0.0167271	-0.0107867	-6.63906	-10.4153	chr8	71840647	C	T	rs3919904	17856	17856	lincRNA
AC078925.1	AC078925.1-23.4628859855686	chr12:131034720:G:T:rs34853396	12	131034720	0.453089	2622	ENSG00000256810.1	12	131030570	1	0.0389723	0.000687052	10.2505	-23.4629	chr12	131034720	G	T	rs34853396	12948	12948	lincRNA
AC078925.2	AC078925.2-17.5075140408792	chr12:131033079:G:A:rs7959582	12	131033079	0.453661	2622	ENSG00000279128.1	12	131022769	1	0.0288507	0.000443353	8.77342	-17.5075	chr12	131033079	G	A	rs7959582	14847	14847	TEC
AC078962.2	AC078962.2-107.118200677834	chr12:64580692:T:TTAC:rs201341460	12	64580692	0.016209	2622	ENSG00000256199.1	12	64507166	1	0.171486	0.00636158	23.1578	-107.118	chr12	64580692	T	TTAC	rs201341460	4919	4919	antisense
AC079174.2	AC079174.2-28.5292694987316	chr12:106256210:G:A:rs2704895	12	106256210	0.227117	2622	ENSG00000277715.1	12	106250759	1	0.0475215	-0.213024	-11.3698	-28.5293	chr12	106256210	G	A	rs2704895	11685	11685	antisense
AC079209.1	AC079209.1-98.9073405954252	chr8:81154718:T:C:rs1863650	8	81154718	0.198894	2622	ENSG00000253214.1	8	81154279	1	0.159298	-0.102575	-22.1574	-98.9073	chr8	81154718	T	C	rs1863650	5226	5226	lincRNA
AC079305.3	AC079305.3-8.50689459202446	chr2:177177649:G:A:rs13005606	2	177177649	0.219298	2622	ENSG00000229337.1	2	177155622	1	0.0134642	-0.00233847	-5.94659	-8.50689	chr2	177177649	G	A	rs13005606	18781	18781	antisense
AC079325.1	AC079325.1-286.11228551279	chr17:74567547:G:A:rs59362027	17	74567547	0.110603	2622	ENSG00000236770.1	17	74549399	1	0.397933	0.052406	41.3825	-286.112	chr17	74567547	G	A	rs59362027	1744	1744	unprocessed_pseudogene
AC079336.5	AC079336.5-50.0974018418008	chr17:32495486:G:C:rs9916217	17	32495486	0.202899	2622	ENSG00000266718.2	17	32495536	1	0.0831838	0.132607	15.3325	-50.0974	chr17	32495486	G	C	rs9916217	8461	8461	antisense
AC079414.3	AC079414.3-28.6652442905138	chr16:78122398:A:G:rs13339407	16	78122398	0.281274	2622	ENSG00000276007.1	16	78123243	1	0.0477501	0.0739315	11.3984	-28.6652	chr16	78122398	A	G	rs13339407	11651	11651	sense_intronic
AC079448.1	AC079448.1-80.2800384307079	chr7:7267401:A:G:rs4724965	7	7267401	0.182685	2622	ENSG00000236712.1	7	7293508	1	0.130998	0.00323933	19.7632	-80.28	chr7	7267401	A	G	rs4724965	6104	6104	processed_pseudogene
AC079466.1	AC079466.1-58.2392900626197	chr19:28564497:G:T:rs144843490	19	28564497	0.0411899	2622	ENSG00000266976.2	19	28606688	1	0.0963233	0.0186417	16.6185	-58.2393	chr19	28564497	G	T	rs144843490	7645	7645	lincRNA
AC079601.1	AC079601.1-143.220610324652	chr12:42450955:CT:C:rs35694717	12	42450955	0.149504	2622	ENSG00000257225.1	12	42459366	1	0.223056	0.0935483	27.2738	-143.221	chr12	42450955	CT	C	rs35694717	3576	3576	antisense
AC079610.1	AC079610.1-7.02862042563844	chr2:213303115:A:G:rs56060918	2	213303115	0.337529	2622	ENSG00000196096.3	2	213276552	1	0.010943	0.00105066	5.35416	-7.02862	chr2	213303115	A	G	rs56060918	19045	19045	lincRNA
AC079610.2	AC079610.2-9.98330324533361	chr2:213151021:A:G:rs3768788	2	213151021	0.385393	2622	ENSG00000270659.1	2	213152970	1	0.015988	-0.0108622	-6.4883	-9.9833	chr2	213151021	A	G	rs3768788	18082	18082	lincRNA
AC079630.1	AC079630.1-27.3386021170886	chr12:40198423:A:G:rs2708418	12	40198423	0.346301	2622	ENSG00000225342.2	12	40186009	1	0.0455179	-0.437657	-11.1158	-27.3386	chr12	40198423	A	G	rs2708418	11955	11955	antisense
AC079741.1	AC079741.1-14.6241427977437	chr7:112450235:C:A:rs12531636	7	112450235	0.14569	2622	ENSG00000180019.5	7	112446164	1	0.0239274	0.00266024	7.96967	-14.6241	chr7	112450235	C	A	rs12531636	15908	15908	processed_pseudogene
AC079742.1	AC079742.1-8.5855619715135	chr7:6611482:G:GTC:rs145889189	7	6611482	0.268307	2622	ENSG00000232581.1	7	6578565	1	0.0135986	0.000313034	5.97659	-8.58556	chr7	6611482	G	GTC	rs145889189	18743	18743	antisense
AC079781.4	AC079781.4-69.8429527125823	chr7:97962193:T:A:rs2894157	7	97962193	0.255912	2622	ENSG00000284627.1	7	97928082	1	0.114741	-0.15414	-18.3256	-69.843	chr7	97962193	T	A	rs2894157	6831	6831	transcribed_unprocessed_pseudogene
AC079905.1	AC079905.1-38.3810275364554	chr12:59766410:G:A:rs80096057	12	59766410	0.262586	2622	ENSG00000237176.4	12	59812102	1	0.063963	0.0189993	13.3061	-38.381	chr12	59766410	G	A	rs80096057	9989	9989	processed_pseudogene
AC079906.1	AC079906.1-44.7542903137641	chr12:46355182:C:G:rs4768697	12	46355182	0.241228	2622	ENSG00000274723.1	12	46970504	1	0.0744639	0.0081551	14.4381	-44.7543	chr12	46355182	C	G	rs4768697	9042	9042	lincRNA
AC079921.2	AC079921.2-89.2922779289923	chr4:39136253:G:A:rs62308272	4	39136253	0.432685	2622	ENSG00000249685.1	4	39133913	1	0.144804	0.0664306	20.9455	-89.2923	chr4	39136253	G	A	rs62308272	5587	5587	lincRNA
AC079922.2	AC079922.2-458.78435195172	chr2:112639527:C:T:rs10199279	2	112639527	0.165904	2622	ENSG00000237753.1	2	112641832	1	0.558015	-1.34786	-57.1943	-458.784	chr2	112639527	C	T	rs10199279	836	836	lincRNA
AC079944.2	AC079944.2-72.5700535455774	chr3:113834157:G:A:rs13087470	3	113834157	0.253623	2622	ENSG00000241889.1	3	113885298	1	0.119017	-0.218541	-18.7091	-72.5701	chr3	113834157	G	A	rs13087470	6639	6639	processed_pseudogene
AC079949.1	AC079949.1-13.7532920765598	chr12:127161479:G:A:rs77291495	12	127161479	0.0827613	2622	ENSG00000256001.1	12	127145072	1	0.0224384	0.000588469	7.71183	-13.7533	chr12	127161479	G	A	rs77291495	16292	16292	lincRNA
AC079949.2	AC079949.2-20.7122090083473	chr12:127143739:T:A:rs1969160	12	127143739	0.115751	2622	ENSG00000278266.1	12	127147149	1	0.0343062	0.0246389	9.59402	-20.7122	chr12	127143739	T	A	rs1969160	13754	13754	lincRNA
AC080013.5	AC080013.5-22.0578185981873	chr3:158801657:T:C:rs2244996	3	158801657	0.303585	2622	ENSG00000272247.1	3	158801257	1	0.0365909	-0.0154776	-9.92007	-22.0578	chr3	158801657	T	C	rs2244996	13391	13391	antisense
AC080023.1	AC080023.1-34.7561487877679	chr11:10307200:T:TC:rs34354539	11	10307200	0.451754	2622	ENSG00000254554.1	11	10302657	1	0.0579425	0.0406472	12.6239	-34.7561	chr11	10307200	T	TC	rs34354539	10524	10524	antisense
AC080038.1	AC080038.1-9.26588563259153	chr17:62627612:TCCTCCCTCCGC:T:rs138105166	17	62627612	0.190694	2622	ENSG00000011028.14	17	62627670	1	0.0147612	-0.648714	-6.23051	-9.26589	chr17	62627612	TCCTCCCTCCGC	T	rs138105166	18469	18469	protein_coding
AC080038.3	AC080038.3-11.8592278120744	chr17:62616456:T:C:rs80125374	17	62616456	0.0844775	2622	ENSG00000277463.1	17	62626031	1	0.0191979	0.0294841	7.12147	-11.8592	chr17	62616456	T	C	rs80125374	17156	17156	lincRNA
AC080080.1	AC080080.1-32.5445568014093	chr7:17949624:A:G:rs6966247	7	17949624	0.490084	2622	ENSG00000279048.1	7	17940503	1	0.0542526	0.0588452	12.1915	-32.5446	chr7	17949624	A	G	rs6966247	10903	10903	TEC
AC080162.1	AC080162.1-19.540806379239	chr2:9507480:C:T:rs6432012	2	9507480	0.396834	2622	ENSG00000239300.5	2	9505445	1	0.0323143	0.0140524	9.30174	-19.5408	chr2	9507480	C	T	rs6432012	14166	14166	antisense
AC083798.2	AC083798.2-232.667962819636	chr3:122442517:G:A:rs62271978	3	122442517	0.0861937	2622	ENSG00000272758.5	3	122416207	1	0.337617	1.1457	36.3405	-232.668	chr3	122442517	G	A	rs62271978	2200	2200	antisense
AC083809.1	AC083809.1-24.9556336133754	chr12:70487610:A:G:rs1845665	12	70487610	0.172387	2622	ENSG00000277247.1	12	70570969	1	0.0414975	-0.0190524	-10.5913	-24.9556	chr12	70487610	A	G	rs1845665	12537	12537	antisense
AC083837.1	AC083837.1-22.8826213565822	chr8:78849616:T:A:rs1545297	8	78849616	0.473112	2622	ENSG00000285744.1	8	78805293	1	0.0379894	0.0407681	10.1152	-22.8826	chr8	78849616	T	A	rs1545297	13153	13153	bidirectional_promoter_lncRNA
AC083843.3	AC083843.3-35.5349873604579	chr8:134816937:T:C:rs7837151	8	134816937	0.384058	2622	ENSG00000259820.1	8	134792020	1	0.059239	-0.211764	-12.7731	-35.535	chr8	134816937	T	C	rs7837151	10388	10388	lincRNA
AC083843.4	AC083843.4-36.0146365381272	chr8:134785981:A:G:rs72721963	8	134785981	0.111365	2622	ENSG00000279518.1	8	134783694	1	0.0600366	0.0957641	12.8643	-36.0146	chr8	134785981	A	G	rs72721963	10327	10327	TEC
AC083855.2	AC083855.2-22.8168247998722	chr3:11224699:CAAAAAAAAA:C:rs60472027	3	11224699	0.110221	2622	ENSG00000285906.1	3	11193439	1	0.0378779	-0.0854645	-10.0998	-22.8168	chr3	11224699	CAAAAAAAAA	C	rs60472027	13194	13194	antisense
AC083862.2	AC083862.2-106.674972116092	chr7:135171690:T:C:rs10954489	7	135171690	0.487414	2622	ENSG00000272941.1	7	135168403	1	0.170832	2.12078	23.1046	-106.675	chr7	135171690	T	C	rs10954489	4939	4939	antisense
AC083880.1	AC083880.1-13.1459266397418	chr7:139373700:A:AT:rs35970581	7	139373700	0.235698	2622	ENSG00000273391.1	7	139359032	1	0.0213995	0.0165982	7.52719	-13.1459	chr7	139373700	A	AT	rs35970581	16557	16557	antisense
AC083899.1	AC083899.1-39.9194080949937	chr2:87050079:T:C:rs35084227	2	87050079	0.416476	2622	ENSG00000204745.4	2	87125198	1	0.0665076	0.155586	13.5867	-39.9194	chr2	87050079	T	C	rs35084227	9750	9750	unprocessed_pseudogene
AC083949.1	AC083949.1-25.0978318640706	chr2:42102189:A:G:rs7570219	2	42102189	0.485507	2622	ENSG00000224875.2	2	42143238	1	0.0417378	-0.0453823	-10.6232	-25.0978	chr2	42102189	A	G	rs7570219	12503	12503	antisense
AC084026.1	AC084026.1-31.6700377631406	chr8:29656877:C:T:rs9314380	8	29656877	0.360603	2622	ENSG00000253182.1	8	29548171	1	0.0527901	0.0119761	12.0167	-31.67	chr8	29656877	C	T	rs9314380	11040	11040	lincRNA
AC084036.1	AC084036.1-10.3595662208105	chr3:156541028:T:C:rs3773713	3	156541028	0.305683	2622	ENSG00000272990.1	3	156523740	1	0.0166317	0.055977	6.61979	-10.3596	chr3	156541028	T	C	rs3773713	17883	17883	antisense
AC084121.1	AC084121.1-11.3971652392865	chr8:7291487:T:A:_	8	7291487	0.499047	2622	ENSG00000254776.1	8	7793716	1	0.0184072	0.000283191	6.97046	-11.3972	chr8	7291487	T	A	_	17370	17370	unprocessed_pseudogene
AC084125.2	AC084125.2-60.5547078761259	chr8:144508428:G:A:rs45622546	8	144508428	0.0751335	2622	ENSG00000255182.2	8	144495458	1	0.100027	0.226177	16.9699	-60.5547	chr8	144508428	G	A	rs45622546	7482	7482	processed_transcript
AC084125.4	AC084125.4-21.3706827268926	chr8:144508411:C:CG:rs11436836	8	144508411	0.492182	2622	ENSG00000265393.1	8	144512567	1	0.0354247	-0.0299974	-9.75481	-21.3707	chr8	144508411	C	CG	rs11436836	13598	13598	antisense
AC084337.1	AC084337.1-122.830346188904	chr11:6601627:G:A:rs11826421	11	6601627	0.48627	2622	ENSG00000254595.1	11	6488186	1	0.194329	-0.080588	-24.9991	-122.83	chr11	6601627	G	A	rs11826421	4115	4115	processed_pseudogene
AC084781.1	AC084781.1-277.469331106667	chr15:58478324:C:T:rs7161799	15	58478324	0.0881007	2622	ENSG00000277229.1	15	58454327	1	0.38856	0.17288	40.5776	-277.469	chr15	58478324	C	T	rs7161799	1792	1792	sense_intronic
AC084855.1	AC084855.1-70.3543669112752	chr15:99932949:T:C:rs1561050	15	99932949	0.149886	2622	ENSG00000254744.3	15	99970215	1	0.115544	-0.0719317	-18.398	-70.3544	chr15	99932949	T	C	rs1561050	6802	6802	antisense
AC084855.2	AC084855.2-21.4114409070448	chr15:99959160:A:G:rs745104	15	99959160	0.231312	2622	ENSG00000259219.1	15	99976481	1	0.0354939	-0.0135121	-9.76468	-21.4114	chr15	99959160	A	G	rs745104	13592	13592	antisense
AC084871.4	AC084871.4-13.5961429798387	chr4:184830609:A:G:rs6828518	4	184830609	0.245423	2622	ENSG00000286256.1	4	184826607	1	0.0221696	-0.0118514	-7.66445	-13.5961	chr4	184830609	A	G	rs6828518	16356	16356	antisense
AC087045.2	AC087045.2-129.138574180593	chr8:134717672:G:C:rs13262791	8	134717672	0.145118	2622	ENSG00000272456.1	8	134722947	1	0.203326	0.072343	25.7152	-129.139	chr8	134717672	G	C	rs13262791	3935	3935	lincRNA
AC087163.3	AC087163.3-8.99910353941405	chr17:17896299:A:G:rs77821901	17	17896299	0.0400458	2622	ENSG00000280198.1	17	18026072	1	0.0143052	-0.0845648	-6.1321	-8.9991	chr17	17896299	A	G	rs77821901	18593	18593	TEC
AC087164.1	AC087164.1-19.0246107476089	chr17:18153901:C:G:rs9916193	17	18153901	0.228642	2622	ENSG00000266677.1	17	18172625	1	0.0314357	-0.0448471	-9.17025	-19.0246	chr17	18153901	C	G	rs9916193	14336	14336	antisense
AC087190.3	AC087190.3-12.9393353925831	chr16:9078993:C:A:rs143784023	16	9078993	0.0236461	2622	ENSG00000263244.2	16	9104848	1	0.0210461	-9.27408	-7.46342	-12.9393	chr16	9078993	C	A	rs143784023	16666	16666	3prime_overlapping_ncRNA
AC087203.3	AC087203.3-100.952003856143	chr8:12422123:G:A:rs2719485	8	12422123	0.373379	2622	ENSG00000270074.1	8	12412827	1	0.162349	0.0563823	22.4093	-100.952	chr8	12422123	G	A	rs2719485	5134	5134	lincRNA
AC087222.1	AC087222.1-333.516814210454	chr17:82920427:AG:A:rs143250235	17	82920427	0.0257437	2622	ENSG00000262663.1	17	82918282	1	0.446866	0.419947	45.7517	-333.517	chr17	82920427	AG	A	rs143250235	1312	1312	lincRNA
AC087280.2	AC087280.2-7.84481642618194	chr11:6929784:C:G:rs1602566	11	6929784	0.309115	2622	ENSG00000283415.1	11	6821942	1	0.012334	0.00114806	5.68829	-7.84482	chr11	6929784	C	G	rs1602566	18976	18976	lincRNA
AC087289.1	AC087289.1-46.6516396364436	chr17:75878575:C:G:rs56082951	17	75878575	0.154844	2622	ENSG00000132481.7	17	75874164	1	0.0775691	-0.49514	-14.7608	-46.6516	chr17	75878575	C	G	rs56082951	8847	8847	protein_coding
AC087289.6	AC087289.6-144.992477697173	chr17:75877990:G:A:rs4600514	17	75877990	0.150839	2622	ENSG00000267801.1	17	75876372	1	0.225504	0.153424	27.4664	-144.992	chr17	75877990	G	A	rs4600514	3540	3540	antisense
AC087294.1	AC087294.1-30.313157468106	chr17:21213181:A:C:rs9895624	17	21213181	0.116514	2622	ENSG00000235530.6	17	21214331	1	0.050517	-0.0734533	-11.7411	-30.3132	chr17	21213181	A	C	rs9895624	11299	11299	antisense
AC087379.2	AC087379.2-26.050015714214	chr11:15593844:G:A:rs729417	11	15593844	0.192792	2622	ENSG00000254695.1	11	15643885	1	0.0433455	0.00975844	10.835	-26.05	chr11	15593844	G	A	rs729417	12260	12260	lincRNA
AC087392.1	AC087392.1-18.0687335235687	chr17:916450:A:C:rs76475328	17	916450	0.0869565	2622	ENSG00000262003.1	17	909632	1	0.0298074	0.000832879	8.9221	-18.0687	chr17	916450	A	C	rs76475328	14667	14667	antisense
AC087392.3	AC087392.3-46.3286884008334	chr17:795818:C:CT:rs748424085	17	795818	0.268688	2622	ENSG00000262228.2	17	763565	1	0.0770413	-0.097598	-14.7063	-46.3287	chr17	795818	C	CT	rs748424085	8880	8880	lincRNA
AC087392.5	AC087392.5-14.3248045283097	chr17:794936:A:G:rs9915388	17	794936	0.113272	2622	ENSG00000277491.1	17	795306	1	0.0234157	0.0332608	7.88192	-14.3248	chr17	794936	A	G	rs9915388	16037	16037	lincRNA
AC087481.2	AC087481.2-94.8298306098891	chr15:30823506:G:C:rs2240101	15	30823506	0.467391	2622	ENSG00000261628.1	15	30899480	1	0.153181	-0.0181915	-21.6491	-94.8298	chr15	30823506	G	C	rs2240101	5370	5370	unprocessed_pseudogene
AC087481.3	AC087481.3-205.087596581439	chr15:30823506:G:C:rs2240101	15	30823506	0.467391	2622	ENSG00000270015.1	15	30926514	1	0.304193	-1.11133	-33.6561	-205.088	chr15	30823506	G	C	rs2240101	2504	2504	sense_intronic
AC087499.2	AC087499.2-8.27673034638982	chr17:20690584:C:CT:rs553836868	17	20690584	0.320748	2622	ENSG00000226521.7	17	20716481	1	0.0130712	-0.00492785	-5.85798	-8.27673	chr17	20690584	C	CT	rs553836868	18873	18873	transcribed_unprocessed_pseudogene
AC087500.1	AC087500.1-14.0568772290798	chr17:5243359:T:TA:rs562450336	17	5243359	0.122616	2622	ENSG00000261879.6	17	5192084	1	0.0229576	0.125476	7.80261	-14.0569	chr17	5243359	T	TA	rs562450336	16159	16159	antisense
AC087501.4	AC087501.4-22.8485705416685	chr17:9546426:T:C:rs9911154	17	9546426	0.357933	2622	ENSG00000271851.1	17	9553323	1	0.0379317	-0.0834132	-10.1072	-22.8486	chr17	9546426	T	C	rs9911154	13191	13191	sense_intronic
AC087623.2	AC087623.2-12.0273198492937	chr8:38438225:T:C:rs16887378	8	38438225	0.23627	2622	ENSG00000272092.1	8	38382364	1	0.0194855	-0.0261133	-7.17568	-12.0273	chr8	38438225	T	C	rs16887378	17095	17095	lincRNA
AC087623.3	AC087623.3-28.2331568298998	chr8:38466175:A:G:rs138012741	8	38466175	0.0360412	2622	ENSG00000272159.1	8	38408048	1	0.0470236	0.051034	11.3071	-28.2332	chr8	38466175	A	G	rs138012741	11743	11743	antisense
AC087667.1	AC087667.1-36.976127844433	chr8:126322765:A:G:rs2253162	8	126322765	0.418192	2622	ENSG00000244791.2	8	126325495	1	0.0616337	0.00282714	13.0454	-36.9761	chr8	126322765	A	G	rs2253162	10193	10193	lincRNA
AC087672.2	AC087672.2-9.67720990511585	chr8:74029040:C:T:rs11466004	8	74029040	0.0215484	2622	ENSG00000254288.1	8	74052340	1	0.0154645	0.136794	6.37949	-9.67721	chr8	74029040	C	T	rs11466004	18261	18261	lincRNA
AC087741.1	AC087741.1-452.745912967894	chr17:80209604:G:C:rs709677	17	80209604	0.354119	2622	ENSG00000262580.5	17	80200673	1	0.553205	-6.74232	-56.6399	-452.746	chr17	80209604	G	C	rs709677	854	854	antisense
AC087741.2	AC087741.2-14.1256322262565	chr17:80165979:T:A:rs8074213	17	80165979	0.451564	2622	ENSG00000275479.1	17	80149627	1	0.0230751	0.00775674	7.82304	-14.1256	chr17	80165979	T	A	rs8074213	16130	16130	lincRNA
AC087741.3	AC087741.3-105.690188632627	chr17:80147371:G:T:rs11867921	17	80147371	0.265828	2622	ENSG00000279259.1	17	80147250	1	0.169379	0.173743	22.9859	-105.69	chr17	80147371	G	T	rs11867921	4970	4970	TEC
AC087783.2	AC087783.2-9.2183985382613	chr11:34692517:G:A:rs182007079	11	34692517	0.0104882	2622	ENSG00000271369.1	11	34709600	1	0.01468	0.00173373	6.2131	-9.2184	chr11	34692517	G	A	rs182007079	18493	18493	processed_pseudogene
AC087854.1	AC087854.1-20.1363511339962	chr8:22477657:C:T:rs11778844	8	22477657	0.45881	2622	ENSG00000254272.1	8	22492631	1	0.0333274	-0.0123404	-9.45136	-20.1364	chr8	22477657	C	T	rs11778844	13968	13968	processed_pseudogene
AC087878.1	AC087878.1-7.53242093894496	chr15:38692773:T:TTC:rs560721780	15	38692773	0.240084	2622	ENSG00000259278.1	15	39019233	1	0.0118013	0.00204565	5.56258	-7.53242	chr15	38692773	T	TTC	rs560721780	19013	19013	lincRNA
AC089998.1	AC089998.1-39.1235443335305	chr12:82478919:T:A:rs113362369	12	82478919	0.0371854	2622	ENSG00000257431.1	12	82512677	1	0.0651919	0.00723336	13.4422	-39.1235	chr12	82478919	T	A	rs113362369	9858	9858	lincRNA
AC090061.1	AC090061.1-20.1552023432678	chr12:68632140:T:G:rs71452394	12	68632140	0.0501526	2622	ENSG00000247363.2	12	68674371	1	0.0333594	-0.103506	-9.45607	-20.1552	chr12	68632140	T	G	rs71452394	13965	13965	lincRNA
AC090092.1	AC090092.1-8.18135199170279	chr11:23209741:T:TAA:rs552482263	11	23209741	0.426201	2622	ENSG00000255418.5	11	23164900	1	0.0129084	-0.00472754	-5.8209	-8.18135	chr11	23209741	T	TAA	rs552482263	18897	18897	lincRNA
AC090114.2	AC090114.2-295.40395566429	chr7:128671080:C:T:rs6973969	7	128671080	0.305301	2622	ENSG00000273270.1	7	128524016	1	0.40785	-1.16571	-42.2443	-295.404	chr7	128671080	C	T	rs6973969	1553	1553	lincRNA
AC090114.3	AC090114.3-105.80201726136	chr7:128611609:G:A:rs10954194	7	128611609	0.305111	2622	ENSG00000280828.1	7	128533652	1	0.169544	0.564807	22.9994	-105.802	chr7	128611609	G	A	rs10954194	4962	4962	unprocessed_pseudogene
AC090115.1	AC090115.1-10.8643925107326	chr12:48198193:C:A:rs4760696	12	48198193	0.373188	2622	ENSG00000257735.1	12	48350945	1	0.0174955	0.00307267	6.79249	-10.8644	chr12	48198193	C	A	rs4760696	17646	17646	antisense
AC090152.1	AC090152.1-18.0927983788785	chr8:59174196:C:T:rs10095664	8	59174196	0.191648	2622	ENSG00000167912.5	8	59119040	1	0.0298485	0.150597	8.92843	-18.0928	chr8	59174196	C	T	rs10095664	14658	14658	antisense
AC090181.1	AC090181.1-277.828681532547	chr15:77064970:G:C:rs33931897	15	77064970	0.398169	2622	ENSG00000259652.1	15	77043680	1	0.388953	0.172259	40.6111	-277.829	chr15	77064970	G	C	rs33931897	1791	1791	lincRNA
AC090181.3	AC090181.3-8.42112728775032	chr15:77088679:C:A:rs56373017	15	77088679	0.316362	2622	ENSG00000278991.1	15	77063397	1	0.0133177	0.0100858	5.91371	-8.42113	chr15	77088679	C	A	rs56373017	18820	18820	TEC
AC090229.1	AC090229.1-9.73647212126618	chr18:35729006:G:T:rs1646603	18	35729006	0.445271	2622	ENSG00000267397.1	18	35716370	1	0.0155659	-0.0155736	-6.40069	-9.73647	chr18	35729006	G	T	rs1646603	18236	18236	lincRNA
AC090241.3	AC090241.3-18.5671591971907	chr18:46845631:T:TA:rs1365969410	18	46845631	0.0194508	2622	ENSG00000274776.1	18	46786699	1	0.0306567	0.0838311	9.05227	-18.5672	chr18	46845631	T	TA	rs1365969410	14488	14488	lincRNA
AC090260.1	AC090260.1-14.4212100269202	chr15:78131254:A:C:rs11547207	15	78131254	0.242754	2622	ENSG00000260988.1	15	78141243	1	0.0235805	0.0190367	7.91028	-14.4212	chr15	78131254	A	C	rs11547207	16006	16006	lincRNA
AC090377.1	AC090377.1-8.64415699224996	chr18:59939507:C:T:rs11660729	18	59939507	0.124333	2622	ENSG00000267462.1	18	60010281	1	0.0136987	0.000475043	5.99885	-8.64416	chr18	59939507	C	T	rs11660729	18724	18724	lincRNA
AC090409.1	AC090409.1-36.9107021434394	chr18:61608063:T:C:rs9964757	18	61608063	0.298627	2622	ENSG00000267279.1	18	61585746	1	0.0615251	-0.182561	-13.0331	-36.9107	chr18	61608063	T	C	rs9964757	10200	10200	lincRNA
AC090502.1	AC090502.1-43.9557918900542	chr12:74482272:T:C:rs10506692	12	74482272	0.124333	2622	ENSG00000251138.6	12	74133166	1	0.0731542	0.00249233	14.3004	-43.9558	chr12	74482272	T	C	rs10506692	9147	9147	lincRNA
AC090510.3	AC090510.3-88.7975717012214	chr15:42724883:G:A:rs12907826	15	42724883	0.203089	2622	ENSG00000278769.1	15	42724102	1	0.144052	0.0482266	20.8819	-88.7976	chr15	42724883	G	A	rs12907826	5599	5599	antisense
AC090515.2	AC090515.2-9.90391512786579	chr15:58770945:C:A:rs17269439	15	58770945	0.02746	2622	ENSG00000245975.2	15	58768072	1	0.0158522	0.022101	6.46024	-9.90392	chr15	58770945	C	A	rs17269439	18123	18123	lincRNA
AC090559.1	AC090559.1-22.4477198283306	chr11:47553818:A:T:rs2868996	11	47553818	0.317315	2622	ENSG00000255197.5	11	47383148	1	0.0372522	1.29565	10.0127	-22.4477	chr11	47553818	A	T	rs2868996	13294	13294	antisense
AC090607.2	AC090607.2-18.5317537512129	chr15:78291189:C:T:rs876364	15	78291189	0.489321	2622	ENSG00000259562.2	15	78290527	1	0.0305964	-0.0367045	-9.04308	-18.5318	chr15	78291189	C	T	rs876364	14501	14501	transcribed_processed_pseudogene
AC090616.6	AC090616.6-13.0020813140357	chr17:31940168:A:ATATT:rs141697390	17	31940168	0.138825	2622	ENSG00000278867.1	17	32051030	1	0.0211534	-0.115525	-7.48284	-13.0021	chr17	31940168	A	ATATT	rs141697390	16622	16622	TEC
AC090772.3	AC090772.3-28.5175214865515	chr18:24159761:T:C:rs1049684	18	24159761	0.342868	2622	ENSG00000265750.1	18	24159509	1	0.0475018	0.034489	11.3673	-28.5175	chr18	24159761	T	C	rs1049684	11691	11691	lincRNA
AC090825.1	AC090825.1-108.315230697425	chr15:99884762:CTGTTTAG:C:rs140506576	15	99884762	0.232838	2622	ENSG00000259363.5	15	99807023	1	0.173248	-0.185534	-23.3013	-108.315	chr15	99884762	CTGTTTAG	C	rs140506576	4860	4860	lincRNA
AC090826.1	AC090826.1-21.5307268388148	chr15:74340662:A:C:rs41556118	15	74340662	0.243898	2622	ENSG00000261821.2	15	74365435	1	0.0356964	-0.0108589	-9.79353	-21.5307	chr15	74340662	A	C	rs41556118	13563	13563	antisense
AC090877.1	AC090877.1-11.7203673709263	chr15:33104495:C:CCA:rs5811734	15	33104495	0.248093	2622	ENSG00000259392.2	15	32836983	1	0.0189603	0.000389808	7.0764	-11.7204	chr15	33104495	C	CCA	rs5811734	17230	17230	transcribed_processed_pseudogene
AC090907.1	AC090907.1-30.9234667573857	chr15:101050338:T:G:rs12915904	15	101050338	0.330092	2622	ENSG00000259376.1	15	101043716	1	0.05154	0.0160079	11.8658	-30.9235	chr15	101050338	T	G	rs12915904	11173	11173	antisense
AC090907.2	AC090907.2-74.2270992628512	chr15:101063668:T:TACAAAAC:rs3034629	15	101063668	0.332761	2622	ENSG00000259755.1	15	101050732	1	0.121605	0.0279422	18.9393	-74.2271	chr15	101063668	T	TACAAAAC	rs3034629	6533	6533	antisense
AC090921.1	AC090921.1-16.6310892988437	chr8:124278179:G:A:rs4870894	8	124278179	0.37643	2622	ENSG00000214803.3	8	124192671	1	0.0273555	0.0215692	8.53648	-16.6311	chr8	124278179	G	A	rs4870894	15143	15143	lincRNA
AC090948.1	AC090948.1-90.9985019763613	chr3:16320793:T:C:rs842421	3	16320793	0.487414	2622	ENSG00000271964.1	3	16314439	1	0.147394	-0.312271	-21.1641	-90.9985	chr3	16320793	T	C	rs842421	5524	5524	antisense
AC090948.2	AC090948.2-18.7574331160159	chr3:16320793:T:C:rs842421	3	16320793	0.487414	2622	ENSG00000272498.1	3	16339308	1	0.0309808	0.0759884	9.10152	-18.7574	chr3	16320793	T	C	rs842421	14400	14400	antisense
AC090948.3	AC090948.3-48.1820141447802	chr3:16320793:T:C:rs842421	3	16320793	0.487414	2622	ENSG00000272529.1	3	16345126	1	0.0800667	0.245426	15.0169	-48.182	chr3	16320793	T	C	rs842421	8666	8666	antisense
AC091045.1	AC091045.1-215.850617478748	chr15:40553753:A:G:rs1044474	15	40553753	0.459573	2622	ENSG00000259536.5	15	40488041	1	0.31743	0.180913	34.7124	-215.851	chr15	40553753	A	G	rs1044474	2371	2371	antisense
AC091057.3	AC091057.3-38.119798390021	chr15:30618891:TCA:T:rs143897286	15	30618891	0.458619	2622	ENSG00000269930.1	15	30616958	1	0.0635302	-0.0265262	-13.258	-38.1198	chr15	30618891	TCA	T	rs143897286	10026	10026	lincRNA
AC091100.1	AC091100.1-80.4648233592094	chr15:76209911:T:C:rs61300240	15	76209911	0.276506	2622	ENSG00000259422.1	15	76174891	1	0.131284	-0.0420491	-19.7879	-80.4648	chr15	76209911	T	C	rs61300240	6095	6095	antisense
AC091132.1	AC091132.1-187.365264693649	chr17:46095849:T:C:rs74521229	17	46095849	0.213005	2622	ENSG00000131484.4	17	45533963	1	0.281844	0.0874687	31.8881	-187.365	chr17	46095849	T	C	rs74521229	2773	2773	lincRNA
AC091132.3	AC091132.3-268.764213354806	chr17:46095849:T:C:rs74521229	17	46095849	0.213005	2622	ENSG00000266918.1	17	45531577	1	0.378975	0.286772	39.7635	-268.764	chr17	46095849	T	C	rs74521229	1842	1842	TEC
AC091132.4	AC091132.4-288.806394267962	chr17:46095849:T:C:rs74521229	17	46095849	0.213005	2622	ENSG00000267198.1	17	45545804	1	0.400825	0.278364	41.6327	-288.806	chr17	46095849	T	C	rs74521229	1724	1724	lincRNA
AC091133.5	AC091133.5-26.8290028334277	chr17:48959796:G:T:rs146301099	17	48959796	0.485698	2622	ENSG00000270781.1	17	48899131	1	0.0446592	-0.0149495	-11.0055	-26.829	chr17	48959796	G	T	rs146301099	12102	12102	processed_pseudogene
AC091152.2	AC091152.2-16.3399855302782	chr17:44975769:A:G:rs571496968	17	44975769	0.00476735	2622	ENSG00000267160.1	17	44673689	1	0.0268586	0.123041	8.45644	-16.34	chr17	44975769	A	G	rs571496968	15267	15267	antisense
AC091167.1	AC091167.1-56.0461965677194	chr15:90275099:G:T:rs4552007	15	90275099	0.42582	2622	ENSG00000228998.4	15	90275129	1	0.0928017	0.0706047	16.2802	-56.0462	chr15	90275099	G	T	rs4552007	7865	7865	transcribed_processed_pseudogene
AC091170.1	AC091170.1-9.81704429769116	chr18:48909136:T:A:_	18	48909136	0.00533944	2622	ENSG00000264464.1	18	49499390	1	0.0157037	-0.000145255	-6.42941	-9.81704	chr18	48909136	T	A	_	18167	18167	lincRNA
AC091180.2	AC091180.2-11.7287679789872	chr17:49304878:GTA:G:rs10601579	17	49304878	0.488558	2622	ENSG00000248714.6	17	49361165	1	0.0189746	0.0300275	7.07914	-11.7288	chr17	49304878	GTA	G	rs10601579	17224	17224	lincRNA
AC091180.4	AC091180.4-10.3410733210593	chr17:49375502:G:A:rs77764116	17	49375502	0.200992	2622	ENSG00000250948.1	17	49375380	1	0.0166001	0.0187308	6.61338	-10.3411	chr17	49375502	G	A	rs77764116	17899	17899	antisense
AC091180.5	AC091180.5-15.8526653022956	chr17:49411551:G:A:rs76305536	17	49411551	0.0789474	2622	ENSG00000262039.1	17	49370740	1	0.0260265	0.0401384	8.32086	-15.8527	chr17	49411551	G	A	rs76305536	15455	15455	antisense
AC091196.1	AC091196.1-11.1140834177439	chr11:1469866:G:A:rs9440	11	1469866	0.42296	2622	ENSG00000285581.1	11	1464582	1	0.0179227	0.0224018	6.87643	-11.1141	chr11	1469866	G	A	rs9440	17525	17525	lincRNA
AC091271.1	AC091271.1-10.3412434514836	chr17:59606745:C:CA:rs777660578	17	59606745	0.0183066	2622	ENSG00000273702.1	17	59618553	1	0.0166004	0.100788	6.61344	-10.3412	chr17	59606745	C	CA	rs777660578	17898	17898	lincRNA
AC091390.4	AC091390.4-40.537327066716	chr7:102360706:A:G:rs564915446	7	102360706	0.0638825	2622	ENSG00000239969.5	7	102364162	1	0.0675279	-0.506194	-13.698	-40.5373	chr7	102360706	A	G	rs564915446	9664	9664	transcribed_unprocessed_pseudogene
AC091544.4	AC091544.4-11.6861112003383	chr15:92777647:G:A:rs187275539	15	92777647	0.36537	2622	ENSG00000260337.3	15	92592574	1	0.0189016	-0.00916154	-7.06524	-11.6861	chr15	92777647	G	A	rs187275539	17241	17241	processed_transcript
AC091563.1	AC091563.1-10.2302336603883	chr8:119877002:G:T:rs11781657	8	119877002	0.443364	2622	ENSG00000254343.2	8	120052180	1	0.0164104	0.00624054	6.57487	-10.2302	chr8	119877002	G	T	rs11781657	17959	17959	lincRNA
AC091564.1	AC091564.1-16.6650204343914	chr11:6712822:A:G:rs11040978	11	6712822	0.454805	2622	ENSG00000241678.1	11	6685891	1	0.0274134	-0.0311268	-8.54577	-16.665	chr11	6712822	A	G	rs11040978	15127	15127	processed_pseudogene
AC091564.3	AC091564.3-8.76602894941929	chr11:6609179:T:C:rs11826498	11	6609179	0.232265	2622	ENSG00000254641.1	11	6608667	1	0.0139069	0.0284148	6.04491	-8.76603	chr11	6609179	T	C	rs11826498	18670	18670	sense_overlapping
AC091729.1	AC091729.1-9.72807454337799	chr7:1065861:T:C:rs57011695	7	1065861	0.295004	2622	ENSG00000224079.1	7	1074450	1	0.0155515	-0.00373721	-6.39769	-9.72807	chr7	1065861	T	C	rs57011695	18241	18241	antisense
AC091729.3	AC091729.3-493.81716951438	chr7:1164321:A:G:rs2960837	7	1164321	0.375286	2622	ENSG00000229043.2	7	1160374	1	0.58492	-0.527995	-60.4249	-493.817	chr7	1164321	A	G	rs2960837	744	744	antisense
AC091736.1	AC091736.1-18.4100799083633	chr7:135706620:C:T:rs3112352	7	135706620	0.421243	2622	ENSG00000273219.1	7	135704537	1	0.0303891	0.0174302	9.01143	-18.4101	chr7	135706620	C	T	rs3112352	14556	14556	antisense
AC091825.1	AC091825.1-21.4904877510303	chr5:142169232:A:G:rs6874637	5	142169232	0.397788	2622	ENSG00000280047.1	5	142165767	1	0.0356281	-0.104401	-9.7838	-21.4905	chr5	142169232	A	G	rs6874637	13572	13572	TEC
AC091849.2	AC091849.2-146.100487658464	chr5:1588334:A:G:rs112910764	5	1588334	0.057971	2622	ENSG00000251532.1	5	1544107	1	0.227031	0.0954828	27.5864	-146.1	chr5	1588334	A	G	rs112910764	3500	3500	lincRNA
AC091948.1	AC091948.1-15.0584362348354	chr5:148198474:TATACTTATTAATGACATAGAAGAC:T:rs535149605	5	148198474	0.446415	2622	ENSG00000247199.4	5	148268307	1	0.0246697	-0.0250924	-8.09543	-15.0584	chr5	148198474	TATACTTATTAATGACATAGAAGAC	T	rs535149605	15742	15742	antisense
AC091965.1	AC091965.1-16.6945661252972	chr5:8446223:A:G:rs6555548	5	8446223	0.281846	2622	ENSG00000249159.6	5	8387638	1	0.0274638	0.0155998	8.55385	-16.6946	chr5	8446223	A	G	rs6555548	15119	15119	lincRNA
AC091965.4	AC091965.4-15.525822149777	chr5:8446223:A:G:rs6555548	5	8446223	0.281846	2622	ENSG00000272049.1	5	8444949	1	0.0254683	0.0139257	8.22878	-15.5258	chr5	8446223	A	G	rs6555548	15580	15580	lincRNA
AC091982.3	AC091982.3-39.3764033726196	chr5:151770042:GA:G:rs11348356	5	151770042	0.410946	2622	ENSG00000275765.5	5	151770242	1	0.0656101	-0.0858171	-13.4882	-39.3764	chr5	151770042	GA	G	rs11348356	9821	9821	lincRNA
AC092045.1	AC092045.1-12.9939418995988	chr3:52340873:T:A:rs6794675	3	52340873	0.19508	2622	ENSG00000239557.1	3	52373652	1	0.0211395	-0.0342336	-7.48033	-12.9939	chr3	52340873	T	A	rs6794675	16631	16631	processed_pseudogene
AC092053.3	AC092053.3-15.6281227723273	chr3:39440990:CT:C:rs1422171152	3	39440990	0.00343249	2622	ENSG00000284669.1	3	39148281	1	0.025643	0.091334	8.2577	-15.6281	chr3	39440990	CT	C	rs1422171152	15539	15539	antisense
AC092070.2	AC092070.2-181.349174901565	chr19:53197554:T:C:rs11673357	19	53197554	0.236842	2622	ENSG00000269001.2	19	53197111	1	0.274098	-2.02904	-31.2786	-181.349	chr19	53197554	T	C	rs11673357	2870	2870	transcribed_unprocessed_pseudogene
AC092072.1	AC092072.1-33.1164092740357	chr19:44070547:C:T:rs7255512	19	44070547	0.356217	2622	ENSG00000178386.13	19	44051367	1	0.0552079	-0.214555	-12.3046	-33.1164	chr19	44070547	C	T	rs7255512	10793	10793	protein_coding
AC092111.1	AC092111.1-40.5621555341104	chr12:8221026:A:C:rs2965681	12	8221026	0.373379	2622	ENSG00000275367.1	12	8217758	1	0.0675689	-0.113327	-13.7025	-40.5622	chr12	8221026	A	C	rs2965681	9661	9661	lincRNA
AC092111.2	AC092111.2-11.684014662171	chr12:8202692:T:C:rs10840979	12	8202692	0.457094	2622	ENSG00000276417.1	12	8205984	1	0.018898	0.0123671	7.06456	-11.684	chr12	8202692	T	C	rs10840979	17244	17244	lincRNA
AC092112.1	AC092112.1-14.5397831326475	chr12:14220852:C:T:rs7315009	12	14220852	0.0736079	2622	ENSG00000256084.1	12	14216590	1	0.0237832	-0.0341334	-7.94504	-14.5398	chr12	14220852	C	T	rs7315009	15944	15944	lincRNA
AC092117.1	AC092117.1-361.155530849969	chr16:2778171:T:G:rs63744561	16	2778171	0.256293	2622	ENSG00000276791.1	16	2777319	1	0.473557	1.08592	48.2774	-361.156	chr16	2778171	T	G	rs63744561	1156	1156	lincRNA
AC092123.1	AC092123.1-23.9785455560524	chr16:89533823:T:A:rs2434870	16	89533823	0.487223	2622	ENSG00000261118.1	16	89492017	1	0.0398452	0.021513	10.3693	-23.9785	chr16	89533823	T	A	rs2434870	12801	12801	antisense
AC092135.1	AC092135.1-10.7898620594823	chr16:81617006:C:A:rs75848019	16	81617006	0.0884821	2622	ENSG00000279294.1	16	81618505	1	0.0173679	0.0158968	6.76725	-10.7899	chr16	81617006	C	A	rs75848019	17679	17679	TEC
AC092135.3	AC092135.3-37.1026434062153	chr16:81624739:C:T:rs78793503	16	81624739	0.15103	2622	ENSG00000279841.1	16	81630193	1	0.0618437	0.0692273	13.069	-37.1026	chr16	81624739	C	T	rs78793503	10177	10177	TEC
AC092140.2	AC092140.2-23.3703095628516	chr16:56491725:CAAA:C:rs1265548387	16	56491725	0.0289855	2622	ENSG00000274031.1	16	56465642	1	0.0388155	0.0393383	10.229	-23.3703	chr16	56491725	CAAA	C	rs1265548387	12976	12976	antisense
AC092145.1	AC092145.1-109.523198584189	chr16:84597896:T:G:rs1807098	16	84597896	0.471205	2622	ENSG00000261471.1	16	84594393	1	0.175023	1.0945	23.4456	-109.523	chr16	84597896	T	G	rs1807098	4805	4805	antisense
AC092159.2	AC092159.2-162.772078734751	chr2:677295:C:T:rs3210390	2	677295	0.101449	2622	ENSG00000233296.1	2	677186	1	0.249655	0.07872	29.3612	-162.772	chr2	677295	C	T	rs3210390	3178	3178	antisense
AC092159.4	AC092159.4-321.20413918459	chr2:677295:C:T:rs3210390	2	677295	0.101449	2622	ENSG00000280360.1	2	687799	1	0.434549	0.0204456	44.6226	-321.204	chr2	677295	C	T	rs3210390	1384	1384	TEC
AC092164.1	AC092164.1-21.7820691835309	chr2:28797982:T:C:rs13035494	2	28797982	0.00419527	2622	ENSG00000226833.5	2	28708953	1	0.036123	0.317478	9.85405	-21.7821	chr2	28797982	T	C	rs13035494	13457	13457	antisense
AC092198.1	AC092198.1-89.3675019933738	chrX:39850941:C:T:rs3002416	X	39850941	0.456331	2622	ENSG00000223486.1	X	40009276	1	0.144918	-0.0373599	-20.9552	-89.3675	chrX	39850941	C	T	rs3002416	5581	5581	lincRNA
AC092279.1	AC092279.1-711.753363427092	chr19:24042209:T:C:rs62113670	19	24042209	0.194699	2622	ENSG00000268362.5	19	24033445	1	0.719322	2.38459	81.4875	-711.753	chr19	24042209	T	C	rs62113670	335	335	lincRNA
AC092279.2	AC092279.2-259.201260264751	chr19:24034940:T:TGC:rs147393405	19	24034940	0.194508	2622	ENSG00000279425.1	19	24078481	1	0.368273	0.661233	38.8646	-259.201	chr19	24034940	T	TGC	rs147393405	1909	1909	TEC
AC092295.2	AC092295.2-8.48891757012254	chr19:36887196:C:A:rs4806373	19	36887196	0.498856	2622	ENSG00000267309.1	19	36489649	1	0.0134335	0.0464446	5.93971	-8.48892	chr19	36887196	C	A	rs4806373	18789	18789	antisense
AC092329.4	AC092329.4-11.3837047794626	chr19:23244467:C:G:rs11879346	19	23244467	0.282037	2622	ENSG00000284428.1	19	23259906	1	0.0183841	0.113891	6.96602	-11.3837	chr19	23244467	C	G	rs11879346	17379	17379	processed_transcript
AC092338.1	AC092338.1-70.5690860212634	chr16:22424587:A:C:rs9930216	16	22424587	0.0993516	2622	ENSG00000140743.8	16	22345936	1	0.115881	-2.71602	-18.4283	-70.5691	chr16	22424587	A	C	rs9930216	6788	6788	protein_coding
AC092375.2	AC092375.2-252.461351005035	chr16:21767306:A:G:rs682868	16	21767306	0.232075	2622	ENSG00000260306.1	16	21794095	1	0.360621	-0.690827	-38.2279	-252.461	chr16	21767306	A	G	rs682868	1955	1955	lincRNA
AC092384.3	AC092384.3-28.1012495826167	chr16:88936842:C:T:rs72815520	16	88936842	0.157513	2622	ENSG00000261226.1	16	88936779	1	0.0468017	0.147013	11.2791	-28.1012	chr16	88936842	C	T	rs72815520	11781	11781	sense_intronic
AC092490.1	AC092490.1-106.07313863256	chr12:8805898:C:T:rs148640443	12	8805898	0.135965	2622	ENSG00000249790.2	12	8788257	1	0.169944	95.2102	23.0321	-106.073	chr12	8805898	C	T	rs148640443	4958	4958	lincRNA
AC092506.1	AC092506.1-34.4180333452963	chr1:104082591:A:G:rs12410515	1	104082591	0.106217	2622	ENSG00000215869.4	1	104072983	1	0.0573792	0.0131698	12.5586	-34.418	chr1	104082591	A	G	rs12410515	10585	10585	transcribed_processed_pseudogene
AC092535.1	AC092535.1-11.6431335795548	chr4:1176025:G:T:rs878323	4	1176025	0.333715	2622	ENSG00000227189.2	4	1151372	1	0.0188281	0.018961	7.05122	-11.6431	chr4	1176025	G	T	rs878323	17256	17256	antisense
AC092535.2	AC092535.2-10.6862453162455	chr4:1102583:A:C:rs6839291	4	1102583	0.116323	2622	ENSG00000251639.2	4	1100016	1	0.0171906	-0.0138321	-6.73202	-10.6862	chr4	1102583	A	C	rs6839291	17718	17718	processed_pseudogene
AC092546.1	AC092546.1-32.8701454580182	chr4:14172601:C:G:rs142354589	4	14172601	0.344584	2622	ENSG00000249988.1	4	14164455	1	0.0547966	0.0034108	12.256	-32.8701	chr4	14172601	C	G	rs142354589	10826	10826	lincRNA
AC092580.2	AC092580.2-9.8895260729397	chr2:7672200:T:G:rs114699226	2	7672200	0.0158276	2622	ENSG00000230515.1	2	7671604	1	0.0158276	0.0135107	6.45514	-9.88953	chr2	7672200	T	G	rs114699226	18132	18132	lincRNA
AC092611.1	AC092611.1-9.10620704553708	chr4:151415944:G:GT:rs559735309	4	151415944	0.130053	2622	ENSG00000251455.1	4	151674483	1	0.0144882	0.0121875	6.17178	-9.10621	chr4	151415944	G	GT	rs559735309	18543	18543	antisense
AC092617.1	AC092617.1-10.0716441255495	chr2:8485976:C:T:rs7581641	2	8485976	0.0314645	2622	ENSG00000285591.1	2	8488420	1	0.0161391	0.00976492	6.51939	-10.0716	chr2	8485976	C	T	rs7581641	18031	18031	lincRNA
AC092646.1	AC092646.1-11.2087251548021	chr2:123731505:A:G:rs5008968	2	123731505	0.306255	2622	ENSG00000227738.1	2	123762171	1	0.0180847	0.000827904	6.908	-11.2087	chr2	123731505	A	G	rs5008968	17459	17459	processed_pseudogene
AC092651.2	AC092651.2-47.0626677437164	chr2:87050079:T:C:rs35084227	2	87050079	0.416476	2622	ENSG00000266931.2	2	87055658	1	0.0782406	-0.0822676	-14.83	-47.0627	chr2	87050079	T	C	rs35084227	8798	8798	unprocessed_pseudogene
AC092652.3	AC092652.3-12.9501133993525	chr2:143071272:C:CT:rs557432018	2	143071272	0.471014	2622	ENSG00000283994.1	2	143601517	1	0.0210645	0.0458165	7.46676	-12.9501	chr2	143071272	C	CT	rs557432018	16660	16660	sense_intronic
AC092653.1	AC092653.1-10.9297075233127	chr2:73691078:C:A:rs4852973	2	73691078	0.340389	2622	ENSG00000273245.1	2	73750256	1	0.0176072	-0.0294052	-6.81454	-10.9297	chr2	73691078	C	A	rs4852973	17619	17619	lincRNA
AC092656.1	AC092656.1-87.8698427899245	chr4:119185193:T:C:rs7655064	4	119185193	0.122807	2622	ENSG00000178636.8	4	119192773	1	0.142639	0.0861202	20.7621	-87.8698	chr4	119185193	T	C	rs7655064	5636	5636	transcribed_processed_pseudogene
AC092658.1	AC092658.1-25.7262949776314	chr4:87158201:C:T:rs13105223	4	87158201	0.0146834	2622	ENSG00000248196.1	4	87166844	1	0.0427992	0.0323528	10.7634	-25.7263	chr4	87158201	C	T	rs13105223	12359	12359	processed_pseudogene
AC092666.2	AC092666.2-9.3218534550251	chr7:150053057:T:C:rs201503675	7	150053057	0.486079	2622	ENSG00000276538.1	7	150047609	1	0.0148569	0.000292903	6.25097	-9.32185	chr7	150053057	T	C	rs201503675	18443	18443	unprocessed_pseudogene
AC092681.1	AC092681.1-11.2480323893573	chr7:150055152:C:T:rs10952242	7	150055152	0.474447	2622	ENSG00000224016.2	7	149891191	1	0.018152	0.00484383	6.92107	-11.248	chr7	150055152	C	T	rs10952242	17447	17447	unprocessed_pseudogene
AC092681.3	AC092681.3-44.0507991641616	chr7:149881791:G:A:rs4725837	7	149881791	0.305301	2622	ENSG00000273011.1	7	149890739	1	0.0733101	0.0219886	14.3169	-44.0508	chr7	149881791	G	A	rs4725837	9142	9142	lincRNA
AC092683.1	AC092683.1-43.4229804613795	chr2:97549247:GCAGCAT:G:rs113435370	2	97549247	0.363844	2622	ENSG00000230606.10	2	97416165	1	0.0722793	-0.1244	-14.208	-43.423	chr2	97549247	GCAGCAT	G	rs113435370	9193	9193	lincRNA
AC092687.3	AC092687.3-22.4562465947553	chr2:10776567:C:T:rs1734440	2	10776567	0.319603	2622	ENSG00000272275.1	2	10767875	1	0.0372666	-0.0183565	-10.0148	-22.4562	chr2	10776567	C	T	rs1734440	13289	13289	lincRNA
AC092692.1	AC092692.1-18.0010692133924	chr3:112588198:C:T:rs200431791	3	112588198	0.0463387	2622	ENSG00000279349.1	3	112525548	1	0.0296921	-0.111249	-8.9043	-18.0011	chr3	112588198	C	T	rs200431791	14680	14680	TEC
AC092718.2	AC092718.2-19.8789446819213	chr16:81025654:C:T:rs79957369	16	81025654	0.116705	2622	ENSG00000260213.6	16	81016792	1	0.0328896	0.00246721	9.38696	-19.8789	chr16	81025654	C	T	rs79957369	14027	14027	antisense
AC092718.6	AC092718.6-15.2941792186352	chr16:81070596:T:C:rs12443549	16	81070596	0.0819985	2622	ENSG00000261838.5	16	81069854	1	0.0250725	0.000644539	8.16294	-15.2942	chr16	81070596	T	C	rs12443549	15643	15643	antisense
AC092718.7	AC092718.7-47.009793527096	chr16:80987867:G:A:rs2167889	16	80987867	0.229405	2622	ENSG00000278985.1	16	80982319	1	0.0781542	-0.0629921	-14.8211	-47.0098	chr16	80987867	G	A	rs2167889	8809	8809	TEC
AC092745.2	AC092745.2-11.0784945846939	chr12:8243215:A:T:rs4883091	12	8243215	0.195271	2622	ENSG00000256552.2	12	8320381	1	0.0178618	0.00889792	6.86452	-11.0785	chr12	8243215	A	T	rs4883091	17539	17539	transcribed_processed_pseudogene
AC092746.1	AC092746.1-141.802215694682	chr12:8551925:A:G:rs10770855	12	8551925	0.381579	2622	ENSG00000255801.1	12	8548361	1	0.22109	0.206047	27.1191	-141.802	chr12	8551925	A	G	rs10770855	3607	3607	lincRNA
AC092747.4	AC092747.4-40.7843410764185	chr12:27046247:G:A:rs1388659	12	27046247	0.451373	2622	ENSG00000275764.1	12	27037100	1	0.0679355	-0.410943	-13.7423	-40.7843	chr12	27046247	G	A	rs1388659	9614	9614	lincRNA
AC092755.2	AC092755.2-22.9961474737377	chr15:59708040:G:C:rs10851664	15	59708040	0.398551	2622	ENSG00000259238.1	15	59688517	1	0.0381817	0.0152421	10.1418	-22.9961	chr15	59708040	G	C	rs10851664	13131	13131	antisense
AC092802.1	AC092802.1-10.4798326791994	chr1:95201265:G:T:rs1414897	1	95201265	0.392639	2622	ENSG00000226026.5	1	95163219	1	0.0168375	-0.0118842	-6.66131	-10.4798	chr1	95201265	G	T	rs1414897	17822	17822	antisense
AC092803.2	AC092803.2-10.7479233563599	chr1:212556992:T:C:rs2884515	1	212556992	0.28585	2622	ENSG00000260805.2	1	212557833	1	0.0172962	0.0438291	6.75301	-10.7479	chr1	212556992	T	C	rs2884515	17688	17688	lincRNA
AC092809.2	AC092809.2-46.2096439217457	chr1:224205669:T:C:rs72755912	1	224205669	0.0812357	2622	ENSG00000232628.5	1	224208747	1	0.0768466	0.0231419	14.6862	-46.2096	chr1	224205669	T	C	rs72755912	8893	8893	sense_intronic
AC092809.4	AC092809.4-9.68194755226268	chr1:224138378:G:A:rs72753969	1	224138378	0.0345156	2622	ENSG00000237101.1	1	224219613	1	0.0154726	0.0503765	6.38119	-9.68195	chr1	224138378	G	A	rs72753969	18258	18258	antisense
AC092821.1	AC092821.1-160.543324529001	chr12:9475660:G:A:rs10843864	12	9475660	0.447178	2622	ENSG00000214776.12	12	9480608	1	0.246669	-0.173047	-29.1271	-160.543	chr12	9475660	G	A	rs10843864	3221	3221	transcribed_unprocessed_pseudogene
AC092821.3	AC092821.3-40.3791110503148	chr12:9655473:G:C:rs1560008	12	9655473	0.0926773	2622	ENSG00000284634.1	12	9448295	1	0.0672667	-0.67907	-13.6696	-40.3791	chr12	9655473	G	C	rs1560008	9682	9682	processed_transcript
AC092865.2	AC092865.2-12.982345918027	chr12:8390547:T:A:rs4403873	12	8390547	0.0148741	2622	ENSG00000256136.1	12	8406833	1	0.0211197	-0.00154167	-7.47674	-12.9823	chr12	8390547	T	A	rs4403873	16644	16644	processed_pseudogene
AC092865.3	AC092865.3-71.0117969960863	chr12:8465386:G:A:rs7315873	12	8465386	0.201564	2622	ENSG00000284673.1	12	8396423	1	0.116576	0.142326	18.4907	-71.0118	chr12	8465386	G	A	rs7315873	6744	6744	transcribed_unprocessed_pseudogene
AC092865.4	AC092865.4-203.933029902515	chr12:8392976:G:C:rs9300144	12	8392976	0.493326	2622	ENSG00000284687.1	12	8390270	1	0.302759	-0.442483	-33.5421	-203.933	chr12	8392976	G	C	rs9300144	2534	2534	transcribed_unprocessed_pseudogene
AC092902.4	AC092902.4-74.5954767283228	chr3:125763990:A:C:rs2684979	3	125763990	0.21434	2622	ENSG00000284624.1	3	125766516	1	0.12218	-0.0109325	-18.9902	-74.5955	chr3	125763990	A	C	rs2684979	6500	6500	processed_transcript
AC092902.5	AC092902.5-64.3050067730616	chr3:125763961:G:A:rs2684980	3	125763961	0.215866	2622	ENSG00000284660.1	3	125766601	1	0.105996	-0.00958734	-17.5271	-64.305	chr3	125763961	G	A	rs2684980	7218	7218	transcribed_unprocessed_pseudogene
AC092941.1	AC092941.1-49.7026254839718	chr3:188069858:A:G:rs12630483	3	188069858	0.156178	2622	ENSG00000225058.1	3	187997422	1	0.0825421	0.000793624	15.2679	-49.7026	chr3	188069858	A	G	rs12630483	8501	8501	lincRNA
AC092941.2	AC092941.2-17.3527303334615	chr3:188069858:A:G:rs12630483	3	188069858	0.156178	2622	ENSG00000236412.1	3	188001700	1	0.0285867	0.000227988	8.732	-17.3527	chr3	188069858	A	G	rs12630483	14904	14904	lincRNA
AC092944.1	AC092944.1-19.3513199568779	chr3:157170454:ATAAATTAATATATATG:A:rs148186709	3	157170454	0.268116	2622	ENSG00000243176.5	3	157175223	1	0.0319919	0.021372	9.25367	-19.3513	chr3	157170454	ATAAATTAATATATATG	A	rs148186709	14233	14233	processed_transcript
AC092960.1	AC092960.1-73.4567152400013	chr3:183483148:A:G:rs187710974	3	183483148	0.0144928	2622	ENSG00000271682.1	3	183462851	1	0.120403	0.0236878	18.8326	-73.4567	chr3	183483148	A	G	rs187710974	6601	6601	processed_pseudogene
AC092969.1	AC092969.1-19.4856398445377	chr3:135416598:C:G:rs711956	3	135416598	0.193745	2622	ENSG00000240086.6	3	135138469	1	0.0322205	-0.000772421	-9.28777	-19.4856	chr3	135416598	C	G	rs711956	14195	14195	antisense
AC092999.1	AC092999.1-42.8693276717279	chr3:158833359:T:C:rs60258899	3	158833359	0.330664	2622	ENSG00000279311.1	3	158869898	1	0.0713694	0.0608312	14.1113	-42.8693	chr3	158833359	T	C	rs60258899	9279	9279	TEC
AC093010.2	AC093010.2-17.8132857166357	chr3:114198525:A:T:rs62268962	3	114198525	0.224447	2622	ENSG00000241490.1	3	114214313	1	0.029372	0.0744022	8.85471	-17.8133	chr3	114198525	A	T	rs62268962	14751	14751	antisense
AC093063.1	AC093063.1-12.832116052956	chr19:39689633:C:A:rs60688354	19	39689633	0.352975	2622	ENSG00000268088.1	19	39693925	1	0.0208626	-0.0253033	-7.43013	-12.8321	chr19	39689633	C	A	rs60688354	16719	16719	transcribed_unprocessed_pseudogene
AC093107.1	AC093107.1-64.4327516185272	chr7:135648424:C:T:rs61740269	7	135648424	0.0526316	2622	ENSG00000223718.3	7	135660039	1	0.106199	0.032475	17.5458	-64.4328	chr7	135648424	C	T	rs61740269	7207	7207	processed_pseudogene
AC093107.2	AC093107.2-9.81087731487956	chr7:135590541:C:CTTT:rs561267487	7	135590541	0.0465294	2622	ENSG00000271414.1	7	135650972	1	0.0156931	0.0138226	6.42722	-9.81088	chr7	135590541	C	CTTT	rs561267487	18171	18171	processed_pseudogene
AC093151.3	AC093151.3-44.0976702644329	chr1:41013084:A:AT:rs34723403	1	41013084	0.118612	2622	ENSG00000235358.1	1	41242373	1	0.073387	0.00815533	14.325	-44.0977	chr1	41013084	A	AT	rs34723403	9138	9138	lincRNA
AC093277.1	AC093277.1-9.44964748720858	chr5:40365814:A:G:rs6451491	5	40365814	0.0869565	2622	ENSG00000283286.1	5	40415137	1	0.0150754	-0.0168056	-6.29747	-9.44965	chr5	40365814	A	G	rs6451491	18378	18378	lincRNA
AC093297.2	AC093297.2-9.95862026113875	chr5:45051332:A:G:rs11948186	5	45051332	0.357933	2622	ENSG00000272335.1	5	44826076	1	0.0159458	-0.144691	-6.47959	-9.95862	chr5	45051332	A	G	rs11948186	18092	18092	lincRNA
AC093323.1	AC093323.1-98.3954196154421	chr4:6675703:A:G:rs11553058	4	6675703	0.0577803	2622	ENSG00000170846.17	4	6663396	1	0.158533	2.57576	22.094	-98.3954	chr4	6675703	A	G	rs11553058	5242	5242	protein_coding
AC093323.2	AC093323.2-13.9431761191571	chr4:6708629:T:C:rs62289390	4	6708629	0.0329901	2622	ENSG00000279859.2	4	6691995	1	0.0227631	0.0356207	7.76873	-13.9432	chr4	6708629	T	C	rs62289390	16207	16207	TEC
AC093330.1	AC093330.1-32.7604982910357	chr18:76971433:T:G:rs11875409	18	76971433	0.45595	2622	ENSG00000266844.1	18	76974690	1	0.0546134	0.0333079	12.2343	-32.7605	chr18	76971433	T	G	rs11875409	10847	10847	antisense
AC093388.1	AC093388.1-21.0295921326903	chr2:190534356:C:T:rs62181053	2	190534356	0.306636	2622	ENSG00000272979.1	2	190454092	1	0.0348454	-0.0423634	-9.67182	-21.0296	chr2	190534356	C	T	rs62181053	13681	13681	antisense
AC093390.2	AC093390.2-127.108801382863	chr2:1810855:G:A:rs4853830	2	1810855	0.437262	2622	ENSG00000284600.1	2	1795525	1	0.200442	-0.0305851	-25.4861	-127.109	chr2	1810855	G	A	rs4853830	3978	3978	antisense
AC093458.1	AC093458.1-41.0066168549047	chr7:150050043:T:C:rs62501622	7	150050043	0.448513	2622	ENSG00000273293.1	7	149881359	1	0.0683021	0.0206029	13.782	-41.0066	chr7	150050043	T	C	rs62501622	9566	9566	lincRNA
AC093462.1	AC093462.1-12.9849441583753	chr18:54348129:T:C:rs62091244	18	54348129	0.389016	2622	ENSG00000277324.1	18	54268346	1	0.0211241	-0.0153581	-7.47754	-12.9849	chr18	54348129	T	C	rs62091244	16638	16638	antisense
AC093495.1	AC093495.1-466.950563513935	chr3:14147200:C:A:rs2733533	3	14147200	0.446224	2622	ENSG00000228242.6	3	14144637	1	0.564437	2.81753	57.945	-466.951	chr3	14147200	C	A	rs2733533	804	804	antisense
AC093503.3	AC093503.3-230.596968880678	chr19:46617124:A:G:rs11666367	19	46617124	0.44222	2622	ENSG00000279161.1	19	46636810	1	0.335163	-0.411095	-36.1413	-230.597	chr19	46617124	A	G	rs11666367	2217	2217	TEC
AC093512.2	AC093512.2-18.1266412184476	chr16:29923748:G:T:rs180734916	16	29923748	0.00476735	2622	ENSG00000285043.1	16	30053090	1	0.0299061	-113.639	-8.93731	-18.1266	chr16	29923748	G	T	rs180734916	14636	14636	protein_coding
AC093520.1	AC093520.1-9.42016637956764	chr16:31319839:A:G:rs11863627	16	31319839	0.299771	2622	ENSG00000260757.1	16	31402565	1	0.015025	0.0100651	6.28677	-9.42017	chr16	31319839	A	G	rs11863627	18393	18393	sense_overlapping
AC093525.10	AC093525.10-7.76301825654343	chr16:3055806:G:A:rs117271496	16	3055806	0.0497712	2622	ENSG00000280402.1	16	2578395	1	0.0121945	0.0454418	5.65562	-7.76302	chr16	3055806	G	A	rs117271496	18985	18985	TEC
AC093525.6	AC093525.6-453.948074688615	chr16:2663727:C:T:rs12185166	16	2663727	0.21434	2622	ENSG00000261613.2	16	2554060	1	0.554167	0.366932	56.7502	-453.948	chr16	2663727	C	T	rs12185166	851	851	antisense
AC093525.7	AC093525.7-67.673074615375	chr16:2649445:C:CTA:rs10644199	16	2649445	0.162281	2622	ENSG00000269937.1	16	2561471	1	0.111324	0.0471752	18.0159	-67.6731	chr16	2649445	C	CTA	rs10644199	6964	6964	antisense
AC093525.9	AC093525.9-20.2561739378678	chr16:2626539:G:A:rs1245327870	16	2626539	0.311594	2622	ENSG00000279568.1	16	2575628	1	0.0335311	0.00515893	9.48121	-20.2562	chr16	2626539	G	A	rs1245327870	13933	13933	TEC
AC093535.1	AC093535.1-8.18888777471982	chr5:126504080:C:A:rs6895921	5	126504080	0.220442	2622	ENSG00000250602.6	5	126372477	1	0.0129212	-0.0137037	-5.82384	-8.18889	chr5	126504080	C	A	rs6895921	18893	18893	antisense
AC093535.2	AC093535.2-9.62683779838597	chr5:126424696:A:G:rs4836256	5	126424696	0.216056	2622	ENSG00000279118.1	5	126496279	1	0.0153784	0.0248265	6.36142	-9.62684	chr5	126424696	A	G	rs4836256	18283	18283	TEC
AC093582.1	AC093582.1-27.7068353516303	chr7:66044271:T:C:rs420880	7	66044271	0.356407	2622	ENSG00000236529.1	7	65840212	1	0.0461379	-0.0116545	-11.1949	-27.7068	chr7	66044271	T	C	rs420880	11860	11860	processed_pseudogene
AC093583.1	AC093583.1-139.804930276759	chr7:151808004:T:C:rs7797865	7	151808004	0.290618	2622	ENSG00000242048.3	7	151806490	1	0.218315	0.130519	26.9004	-139.805	chr7	151808004	T	C	rs7797865	3655	3655	processed_transcript
AC093585.1	AC093585.1-12.6585084942809	chr2:241012000:C:T:rs75501520	2	241012000	0.0169718	2622	ENSG00000229996.1	2	241010045	1	0.0205656	0.00353392	7.37593	-12.6585	chr2	241012000	C	T	rs75501520	16803	16803	antisense
AC093616.1	AC093616.1-185.228247085388	chr2:87048278:G:A:rs200496787	2	87048278	0.0924867	2622	ENSG00000234231.4	2	87700984	1	0.279102	0.879315	31.6722	-185.228	chr2	87048278	G	A	rs200496787	2806	2806	transcribed_unprocessed_pseudogene
AC093627.1	AC093627.1-11.0635772604597	chr7:70011:T:A:rs144723171	7	70011	0.239512	2622	ENSG00000232325.4	7	70972	1	0.0178363	0.00695998	6.85953	-11.0636	chr7	70011	T	A	rs144723171	17544	17544	lincRNA
AC093627.4	AC093627.4-78.0320389885133	chr7:150371:AG:A:rs143128230	7	150371	0.0291762	2622	ENSG00000240859.2	7	149571	1	0.127521	-1.51122	-19.4602	-78.032	chr7	150371	AG	A	rs143128230	6195	6195	lincRNA
AC093627.5	AC093627.5-37.3310875005111	chr7:141947:CAT:C:rs60148989	7	141947	0.0343249	2622	ENSG00000242474.2	7	135853	1	0.0622227	0.138168	13.1117	-37.3311	chr7	141947	CAT	C	rs60148989	10144	10144	lincRNA
AC093627.6	AC093627.6-52.9133950075872	chr7:38119:C:T:rs759142100	7	38119	0.0110603	2622	ENSG00000242611.2	7	77038	1	0.0877485	0.524891	15.7869	-52.9134	chr7	38119	C	T	rs759142100	8174	8174	lincRNA
AC093627.7	AC093627.7-99.6324503444346	chr7:150371:AG:A:rs143128230	7	150371	0.0291762	2622	ENSG00000261795.1	7	161765	1	0.160381	0.0129114	22.2469	-99.6325	chr7	150371	AG	A	rs143128230	5188	5188	lincRNA
AC093642.1	AC093642.1-60.0506248258233	chr2:242134509:T:C:rs879964854	2	242134509	0.037376	2622	ENSG00000226423.1	2	242025183	1	0.0992222	-0.338488	-16.8939	-60.0506	chr2	242134509	T	C	rs879964854	7519	7519	lincRNA
AC093642.2	AC093642.2-58.3622483227143	chr2:242134509:T:C:rs879964854	2	242134509	0.037376	2622	ENSG00000280119.1	2	242001209	1	0.0965204	-0.470466	-16.6373	-58.3622	chr2	242134509	T	C	rs879964854	7632	7632	TEC
AC093673.1	AC093673.1-62.877730834764	chr7:143379943:C:T:rs1135411	7	143379943	0.0959191	2622	ENSG00000232533.1	7	143379692	1	0.103729	-0.675066	-17.3167	-62.8777	chr7	143379943	C	T	rs1135411	7339	7339	antisense
AC093726.1	AC093726.1-41.3409989796249	chr7:154929276:G:A:rs55855732	7	154929276	0.407513	2622	ENSG00000272760.1	7	154951226	1	0.0688534	0.18989	13.8416	-41.341	chr7	154929276	G	A	rs55855732	9504	9504	antisense
AC093726.2	AC093726.2-21.7903098089306	chr7:154917188:G:C:rs11768842	7	154917188	0.21148	2622	ENSG00000273183.1	7	154956429	1	0.036137	0.0965486	9.85603	-21.7903	chr7	154917188	G	C	rs11768842	13454	13454	antisense
AC093752.1	AC093752.1-249.469118660406	chr4:119403460:C:A:rs13134132	4	119403460	0.314073	2622	ENSG00000245958.6	4	119454791	1	0.357195	-0.988073	-37.9443	-249.469	chr4	119403460	C	A	rs13134132	1991	1991	transcribed_unprocessed_pseudogene
AC093788.1	AC093788.1-142.819899802433	chr4:163531072:A:C:rs1992440	4	163531072	0.44241	2622	ENSG00000273449.1	4	163529771	1	0.222501	-0.187695	-27.2301	-142.82	chr4	163531072	A	C	rs1992440	3584	3584	lincRNA
AC093799.1	AC093799.1-54.3087953451745	chr7:98286323:T:G:rs6950023	7	98286323	0.183448	2622	ENSG00000272950.1	7	98322853	1	0.0900026	0.0493423	16.0081	-54.3088	chr7	98286323	T	G	rs6950023	8032	8032	antisense
AC093827.3	AC093827.3-11.286880597594	chr4:86931371:G:A:rs10026594	4	86931371	0.26106	2622	ENSG00000251411.1	4	86913266	1	0.0182184	0.0255861	6.93397	-11.2869	chr4	86931371	G	A	rs10026594	17429	17429	processed_pseudogene
AC093827.4	AC093827.4-15.8030898407702	chr4:86858571:C:T:rs2705623	4	86858571	0.0921053	2622	ENSG00000284968.1	4	86924630	1	0.0259419	0.0789981	8.30695	-15.8031	chr4	86858571	C	T	rs2705623	15471	15471	antisense
AC093890.1	AC093890.1-235.546868575803	chr4:143880509:C:T:rs1132785	4	143880509	0.317887	2622	ENSG00000249741.2	4	143911514	1	0.341013	-0.134009	-36.6168	-235.547	chr4	143880509	C	T	rs1132785	2176	2176	processed_pseudogene
AC093899.1	AC093899.1-28.0955224442317	chr2:169598004:C:CT:rs72191282	2	169598004	0.408467	2622	ENSG00000229827.1	2	169577371	1	0.046792	0.00621772	11.2778	-28.0955	chr2	169598004	C	CT	rs72191282	11782	11782	processed_pseudogene
AC095055.1	AC095055.1-18.2660033930638	chr4:151140049:T:C:rs2280280	4	151140049	0.0980168	2622	ENSG00000270681.1	4	151139991	1	0.0301436	0.0529084	8.97383	-18.266	chr4	151140049	T	C	rs2280280	14598	14598	antisense
AC095057.2	AC095057.2-23.8461257292894	chr4:40265366:A:C:rs11097019	4	40265366	0.310831	2622	ENSG00000250338.1	4	40265472	1	0.0396211	0.00815216	10.3389	-23.8461	chr4	40265366	A	C	rs11097019	12839	12839	lincRNA
AC095057.3	AC095057.3-24.2604790398514	chr4:40136495:G:A:rs13105086	4	40136495	0.224828	2622	ENSG00000260296.1	4	40166675	1	0.0403222	0.123336	10.4338	-24.2605	chr4	40136495	G	A	rs13105086	12735	12735	sense_overlapping
AC096586.1	AC096586.1-150.191529058548	chr4:44681524:A:G:rs62305372	4	44681524	0.246568	2622	ENSG00000272936.1	4	44704405	1	0.232644	0.0857924	28.0273	-150.192	chr4	44681524	A	G	rs62305372	3436	3436	antisense
AC096636.1	AC096636.1-144.641786573584	chr1:210687216:C:T:rs12141923	1	210687216	0.441266	2622	ENSG00000279333.1	1	210678315	1	0.22502	0.0751556	27.4283	-144.642	chr1	210687216	C	T	rs12141923	3545	3545	TEC
AC096637.2	AC096637.2-9.13198533020022	chr1:211669852:G:GC:rs11381514	1	211669852	0.33791	2622	ENSG00000231057.3	1	211675762	1	0.0145323	0.00141064	6.1813	-9.13199	chr1	211669852	G	GC	rs11381514	18528	18528	antisense
AC096642.1	AC096642.1-7.63189941624995	chr1:219186539:A:ATCTATAT:rs141267228	1	219186539	0.164378	2622	ENSG00000277007.1	1	219270774	1	0.0119709	-0.0397298	-5.60289	-7.6319	chr1	219186539	A	ATCTATAT	rs141267228	19006	19006	lincRNA
AC096667.1	AC096667.1-21.4563647421042	chr2:184596406:G:C:rs62176168	2	184596406	0.0451945	2622	ENSG00000283839.1	2	184593577	1	0.0355702	-0.781134	-9.77555	-21.4564	chr2	184596406	G	C	rs62176168	13581	13581	antisense
AC096677.1	AC096677.1-35.5071482570715	chr1:201504865:G:A:rs12076215	1	201504865	0.34878	2622	ENSG00000224536.2	1	201507241	1	0.0591926	-0.167786	-12.7678	-35.5071	chr1	201504865	G	A	rs12076215	10391	10391	antisense
AC096711.1	AC096711.1-9.31984310261673	chr4:132151879:AT:A:rs1465326597	4	132151879	0.294813	2622	ENSG00000249463.1	4	132027175	1	0.0148534	0.000791297	6.25024	-9.31984	chr4	132151879	AT	A	rs1465326597	18446	18446	lincRNA
AC096734.1	AC096734.1-76.0385239096567	chr4:42667722:G:A:rs2575497	4	42667722	0.0352784	2622	ENSG00000251517.1	4	42706107	1	0.124427	0.0501687	19.1886	-76.0385	chr4	42667722	G	A	rs2575497	6297	6297	lincRNA
AC096751.2	AC096751.2-21.8373822041554	chr4:174485553:C:T:rs35906694	4	174485553	0.187071	2622	ENSG00000251584.1	4	174536640	1	0.0362169	0.00923866	9.86733	-21.8374	chr4	174485553	C	T	rs35906694	13443	13443	lincRNA
AC096921.2	AC096921.2-38.4322380595079	chr3:30699378:C:T:rs795428	3	30699378	0.381388	2622	ENSG00000261468.1	3	30697661	1	0.0640478	0.199521	13.3155	-38.4322	chr3	30699378	C	T	rs795428	9979	9979	sense_overlapping
AC096992.2	AC096992.2-28.8741470784833	chr3:136791424:C:T:rs1533445	3	136791424	0.325133	2622	ENSG00000273486.1	3	136837338	1	0.0481013	-0.104979	-11.4424	-28.8741	chr3	136791424	C	T	rs1533445	11612	11612	antisense
AC097103.2	AC097103.2-13.4532832934881	chr3:139345452:T:G:rs201252440	3	139345452	0.0583524	2622	ENSG00000248932.5	3	139389815	1	0.0219253	0.0719235	7.62114	-13.4533	chr3	139345452	T	G	rs201252440	16412	16412	antisense
AC097372.2	AC097372.2-20.1810502489938	chr4:146177027:GGTGT:G:rs71676448	4	146177027	0.322464	2622	ENSG00000279845.1	4	146180851	1	0.0334034	-0.00803866	-9.46251	-20.1811	chr4	146177027	GGTGT	G	rs71676448	13957	13957	TEC
AC097372.3	AC097372.3-36.938908674176	chr4:146177027:GGTGT:G:rs71676448	4	146177027	0.322464	2622	ENSG00000280250.1	4	146231892	1	0.0615719	0.00828534	13.0384	-36.9389	chr4	146177027	GGTGT	G	rs71676448	10199	10199	TEC
AC097376.2	AC097376.2-80.5485110792341	chr4:139195523:G:A:rs141395348	4	139195523	0.00419527	2622	ENSG00000273247.5	4	139411927	1	0.131413	2.38876	19.7991	-80.5485	chr4	139195523	G	A	rs141395348	6093	6093	antisense
AC097493.4	AC097493.4-52.5220268607874	chr4:9542054:C:T:rs9998765	4	9542054	0.0493898	2622	ENSG00000284648.1	4	9532429	1	0.0871154	0.0354713	15.7244	-52.522	chr4	9542054	C	T	rs9998765	8221	8221	unprocessed_pseudogene
AC097504.2	AC097504.2-46.2693880341918	chr4:141308937:TC:T:rs57224355	4	141308937	0.375286	2622	ENSG00000272632.1	4	141430831	1	0.0769443	-0.0778956	-14.6963	-46.2694	chr4	141308937	TC	T	rs57224355	8886	8886	lincRNA
AC097634.3	AC097634.3-10.0920421081123	chr3:71615183:T:TA:rs377586005	3	71615183	0.0699847	2622	ENSG00000277855.1	3	71581721	1	0.016174	0.0302735	6.52655	-10.092	chr3	71615183	T	TA	rs377586005	18020	18020	antisense
AC097639.1	AC097639.1-27.5510023994668	chr3:32245299:G:A:rs7632486	3	32245299	0.187834	2622	ENSG00000261572.1	3	32236688	1	0.0458755	-0.0197722	-11.1615	-27.551	chr3	32245299	G	A	rs7632486	11887	11887	sense_intronic
AC097652.1	AC097652.1-41.9804328998579	chr4:187508870:C:G:rs1431006	4	187508870	0.344203	2622	ENSG00000250658.1	4	187304083	1	0.0699068	0.0218213	13.955	-41.9804	chr4	187508870	C	G	rs1431006	9371	9371	lincRNA
AC097662.1	AC097662.1-38.3044203313073	chr2:227278279:C:G:rs77967510	2	227278279	0.0322273	2622	ENSG00000236432.7	2	227221052	1	0.0638361	0.105317	13.292	-38.3044	chr2	227278279	C	G	rs77967510	9997	9997	antisense
AC098483.1	AC098483.1-9.15731132537788	chr1:248560772:G:C:rs868021299	1	248560772	0.42582	2622	ENSG00000224521.1	1	248548756	1	0.0145756	-0.00164385	-6.19063	-9.15731	chr1	248560772	G	C	rs868021299	18520	18520	antisense
AC098484.3	AC098484.3-28.5901372688553	chr1:42775785:T:A:rs11210714	1	42775785	0.225019	2622	ENSG00000283580.3	1	42767292	1	0.0476239	-0.25818	-11.3826	-28.5901	chr1	42775785	T	A	rs11210714	11669	11669	protein_coding
AC098591.1	AC098591.1-14.2291655588794	chr4:40052966:TC:T:rs11302080	4	40052966	0.126812	2622	ENSG00000205794.4	4	40042917	1	0.0232522	-0.010063	-7.8537	-14.2292	chr4	40052966	TC	T	rs11302080	16074	16074	transcribed_processed_pseudogene
AC098613.1	AC098613.1-14.9837094912181	chr3:46397734:A:T:rs4683222	3	46397734	0.425629	2622	ENSG00000223552.1	3	46364955	1	0.024542	-0.0624101	-8.07392	-14.9837	chr3	46397734	A	T	rs4683222	15770	15770	antisense
AC098614.3	AC098614.3-25.8845287112439	chr3:27621798:G:C:rs6782681	3	27621798	0.479977	2622	ENSG00000271943.2	3	27632976	1	0.0430663	-0.0434184	-10.7984	-25.8845	chr3	27621798	G	C	rs6782681	12316	12316	transcribed_processed_pseudogene
AC098679.2	AC098679.2-50.239502607418	chr4:158142773:G:A:rs10008208	4	158142773	0.155225	2622	ENSG00000251429.1	4	158270378	1	0.0834146	0.0808608	15.3557	-50.2395	chr4	158142773	G	A	rs10008208	8447	8447	transcribed_processed_pseudogene
AC098679.4	AC098679.4-17.0541461247694	chr4:157845848:C:T:rs145000977	4	157845848	0.00343249	2622	ENSG00000280140.1	4	158111361	1	0.0280774	0.0781523	8.6516	-17.0541	chr4	157845848	C	T	rs145000977	14998	14998	TEC
AC098818.1	AC098818.1-95.1026820795667	chr4:78713010:A:G:rs1469289	4	78713010	0.340008	2622	ENSG00000239793.1	4	78768499	1	0.153592	0.0277603	21.6834	-95.1027	chr4	78713010	A	G	rs1469289	5364	5364	processed_pseudogene
AC098820.1	AC098820.1-10.5022782149169	chr2:216476093:C:T:rs184026	2	216476093	0.314073	2622	ENSG00000232485.2	2	216479030	1	0.0168759	0.0164769	6.66903	-10.5023	chr2	216476093	C	T	rs184026	17812	17812	processed_transcript
AC098820.2	AC098820.2-43.8079373757188	chr2:216388376:C:A:rs62178599	2	216388376	0.302059	2622	ENSG00000235042.1	2	216385288	1	0.0729115	0.00165869	14.2748	-43.8079	chr2	216388376	C	A	rs62178599	9157	9157	antisense
AC099063.4	AC099063.4-25.9871247983599	chr1:89195955:C:T:rs682784	1	89195955	0.310259	2622	ENSG00000284734.1	1	89198714	1	0.0432394	0.0917903	10.8211	-25.9871	chr1	89195955	C	T	rs682784	12274	12274	antisense
AC099329.1	AC099329.1-43.0287925166818	chr3:42835249:C:T:rs4683339	3	42835249	0.41476	2622	ENSG00000235288.3	3	42785087	1	0.0716316	-0.0423339	-14.1392	-43.0288	chr3	42835249	C	T	rs4683339	9258	9258	antisense
AC099343.3	AC099343.3-31.580193995135	chr4:184479788:C:T:rs34197454	4	184479788	0.334477	2622	ENSG00000271646.1	4	184474802	1	0.0526397	-0.282502	-11.9987	-31.5802	chr4	184479788	C	T	rs34197454	11053	11053	bidirectional_promoter_lncRNA
AC099489.1	AC099489.1-36.6986375420427	chr16:11549054:T:TA:rs71406254	16	11549054	0.317506	2622	ENSG00000188897.9	16	11359845	1	0.061173	-10.273	-12.9933	-36.6986	chr16	11549054	T	TA	rs71406254	10227	10227	protein_coding
AC099489.2	AC099489.2-20.5552090971305	chr16:11381816:C:G:rs11860060	16	11381816	0.33791	2622	ENSG00000262636.1	16	11380859	1	0.0340394	-0.025413	-9.55532	-20.5552	chr16	11381816	C	G	rs11860060	13841	13841	processed_pseudogene
AC099494.2	AC099494.2-85.736457228484	chr16:17213907:G:A:rs112858541	16	17213907	0.0429062	2622	ENSG00000279415.1	16	17227023	1	0.139382	0.314932	20.4848	-85.7365	chr16	17213907	G	A	rs112858541	5717	5717	TEC
AC099499.2	AC099499.2-13.3593653462876	chr5:25169970:G:GT:rs11407957	5	25169970	0.190694	2622	ENSG00000285042.1	5	25188059	1	0.0217646	0.00164545	7.59255	-13.3594	chr5	25169970	G	GT	rs11407957	16470	16470	lincRNA
AC099522.2	AC099522.2-9.3706164333455	chr5:73488727:GA:G:rs72166284	5	73488727	0.32151	2622	ENSG00000272525.1	5	73497550	1	0.0149402	-0.0182308	-6.26875	-9.37062	chr5	73488727	GA	G	rs72166284	18415	18415	lincRNA
AC099524.1	AC099524.1-175.654580004484	chr16:81739421:G:C:rs12446781	16	81739421	0.364989	2622	ENSG00000261218.5	16	81738248	1	0.26669	1.00489	30.6968	-175.655	chr16	81739421	G	C	rs12446781	2950	2950	lincRNA
AC099548.2	AC099548.2-48.554787435877	chr7:143728285:G:T:rs12540107	7	143728285	0.404462	2622	ENSG00000253882.6	7	143761790	1	0.0806741	0.165465	15.0788	-48.5548	chr7	143728285	G	T	rs12540107	8631	8631	transcribed_unprocessed_pseudogene
AC099550.1	AC099550.1-20.3992261218913	chr4:15610665:A:T:rs13120905	4	15610665	0.35431	2622	ENSG00000251379.1	4	15358141	1	0.0337743	0.00743783	9.51673	-20.3992	chr4	15610665	A	T	rs13120905	13882	13882	antisense
AC099552.2	AC099552.2-21.9129976419901	chr7:155268926:G:A:rs112646074	7	155268926	0.0573989	2622	ENSG00000225612.1	7	155267299	1	0.0363452	0.0354255	9.88545	-21.913	chr7	155268926	G	A	rs112646074	13425	13425	lincRNA
AC099568.1	AC099568.1-259.914687629147	chr1:89762090:G:A:rs473412	1	89762090	0.425248	2622	ENSG00000231613.1	1	89788914	1	0.369078	-0.150799	-38.9318	-259.915	chr1	89762090	G	A	rs473412	1904	1904	sense_intronic
AC099661.1	AC099661.1-13.8107393235655	chr3:185500761:C:T:rs7633364	3	185500761	0.457475	2622	ENSG00000286086.1	3	185499140	1	0.0225367	-0.0162139	-7.72909	-13.8107	chr3	185500761	C	T	rs7633364	16270	16270	lincRNA
AC099689.1	AC099689.1-7.1974118371703	chr18:79014504:G:GT:rs200857672	18	79014504	0.00915332	2622	ENSG00000279416.1	18	79085134	1	0.0112304	0.0128052	5.42481	-7.19741	chr18	79014504	G	GT	rs200857672	19043	19043	TEC
AC099791.2	AC099791.2-15.919781565063	chr1:61742713:G:A:rs192133670	1	61742713	0.0627384	2622	ENSG00000271200.1	1	61741998	1	0.0261411	0.0309413	8.33965	-15.9198	chr1	61742713	G	A	rs192133670	15424	15424	lincRNA
AC099794.1	AC099794.1-9.05839433322538	chr1:62795685:C:T:rs12129919	1	62795685	0.406369	2622	ENSG00000234318.1	1	62896009	1	0.0144065	0.00047583	6.15409	-9.05839	chr1	62795685	C	T	rs12129919	18559	18559	lincRNA
AC099850.1	AC099850.1-25.6235524224057	chr17:58971299:C:T:rs9898916	17	58971299	0.369565	2622	ENSG00000224738.1	17	59106598	1	0.0426257	0.0400282	10.7406	-25.6236	chr17	58971299	C	T	rs9898916	12385	12385	antisense
AC100756.2	AC100756.2-40.6257787590768	chr15:23434220:A:G:rs184310236	15	23434220	0.00896262	2622	ENSG00000261418.1	15	23430839	1	0.0676739	0.00572111	13.7139	-40.6258	chr15	23434220	A	G	rs184310236	9630	9630	unprocessed_pseudogene
AC100791.3	AC100791.3-43.5933029263404	chr17:79937133:A:G:rs894871	17	79937133	0.315599	2622	ENSG00000275516.1	17	79952663	1	0.0725591	0.00123103	14.2376	-43.5933	chr17	79937133	A	G	rs894871	9181	9181	antisense
AC100797.1	AC100797.1-105.21944625147	chr8:724218:A:C:rs7836526	8	724218	0.470442	2622	ENSG00000254207.1	8	725188	1	0.168683	-0.017058	-22.929	-105.219	chr8	724218	A	C	rs7836526	4989	4989	sense_intronic
AC100803.2	AC100803.2-94.6502398850326	chr8:141359162:C:T:rs7823363	8	141359162	0.0921053	2622	ENSG00000261655.1	8	141353403	1	0.152911	-1.06943	-21.6266	-94.6502	chr8	141359162	C	T	rs7823363	5376	5376	sense_overlapping
AC100803.3	AC100803.3-63.1864614392692	chr8:141437988:G:A:rs1137664	8	141437988	0.290809	2622	ENSG00000271959.1	8	141434545	1	0.10422	0.18433	17.3623	-63.1865	chr8	141437988	G	A	rs1137664	7313	7313	antisense
AC100810.1	AC100810.1-115.988479160516	chr8:1756340:C:T:rs7463879	8	1756340	0.308924	2622	ENSG00000253982.1	8	1761990	1	0.184459	1.6761	24.2081	-115.988	chr8	1756340	C	T	rs7463879	4487	4487	antisense
AC100810.3	AC100810.3-123.425247578712	chr8:1761752:A:G:rs6558533	8	1761752	0.175629	2622	ENSG00000282021.1	8	1758208	1	0.195182	-0.0769927	-25.0671	-123.425	chr8	1761752	A	G	rs6558533	4089	4089	lincRNA
AC100854.1	AC100854.1-14.6410472379119	chr8:78741910:A:G:rs6993386	8	78741910	0.319413	2622	ENSG00000254352.1	8	78723796	1	0.0239563	-0.00740918	-7.9746	-14.641	chr8	78741910	A	G	rs6993386	15900	15900	processed_pseudogene
AC100858.3	AC100858.3-11.0496842924383	chr8:124797050:TCACACACA:T:rs372522195	8	124797050	0.254577	2622	ENSG00000255491.2	8	124811226	1	0.0178125	0.00611335	6.85487	-11.0497	chr8	124797050	TCACACACA	T	rs372522195	17554	17554	lincRNA
AC100861.1	AC100861.1-179.402825970942	chr8:23225458:G:T:rs13278062	8	23225458	0.457475	2622	ENSG00000246582.2	8	23224471	1	0.271574	-0.640251	-31.0803	-179.403	chr8	23225458	G	T	rs13278062	2895	2895	processed_transcript
AC100861.2	AC100861.2-41.9774550628451	chr8:23225458:G:T:rs13278062	8	23225458	0.457475	2622	ENSG00000250714.3	8	23225233	1	0.0699019	-0.00343858	-13.9545	-41.9775	chr8	23225458	G	T	rs13278062	9380	9380	antisense
AC102953.2	AC102953.2-123.73623555796	chr7:1464657:G:C:rs62435329	7	1464657	0.0793288	2622	ENSG00000273230.1	7	1464497	1	0.195627	0.698668	25.1026	-123.736	chr7	1464657	G	C	rs62435329	4078	4078	lincRNA
AC103691.1	AC103691.1-56.0215853297111	chr15:65017028:C:T:rs7175640	15	65017028	0.437452	2622	ENSG00000274383.1	15	64950916	1	0.0927621	0.641922	16.2764	-56.0216	chr15	65017028	C	T	rs7175640	7868	7868	antisense
AC103706.1	AC103706.1-73.950664787551	chr8:133572775:G:C:rs58201941	8	133572775	0.21968	2622	ENSG00000261220.2	8	133573183	1	0.121174	0.312787	18.9011	-73.9507	chr8	133572775	G	C	rs58201941	6563	6563	lincRNA
AC103718.1	AC103718.1-53.1323391215753	chr8:129751280:T:A:rs10092783	8	129751280	0.47807	2622	ENSG00000285108.1	8	129685401	1	0.0881025	-0.0213946	-15.8218	-53.1323	chr8	129751280	T	A	rs10092783	8154	8154	lincRNA
AC103724.4	AC103724.4-35.7468824001962	chr8:42140716:T:C:rs181150807	8	42140716	0.00781846	2622	ENSG00000271938.1	8	42139461	1	0.0595914	0.130515	12.8135	-35.7469	chr8	42140716	T	C	rs181150807	10356	10356	lincRNA
AC103736.1	AC103736.1-37.2164922859889	chr11:45351929:G:C:rs12418562	11	45351929	0.188406	2622	ENSG00000254427.1	11	45355371	1	0.0620326	0.0587451	13.0903	-37.2165	chr11	45351929	G	C	rs12418562	10158	10158	lincRNA
AC103760.1	AC103760.1-9.94006284366552	chr8:86344348:C:T:rs79771826	8	86344348	0.0270786	2622	ENSG00000254231.2	8	86333274	1	0.0159141	-0.0736957	-6.47303	-9.94006	chr8	86344348	C	T	rs79771826	18094	18094	processed_transcript
AC103996.2	AC103996.2-158.934840114309	chr15:93862593:T:C:rs60014941	15	93862593	0.136346	2622	ENSG00000258831.1	15	93882082	1	0.244506	0.22735	28.9576	-158.935	chr15	93862593	T	C	rs60014941	3250	3250	lincRNA
AC104035.1	AC104035.1-39.1043693390884	chr15:91604918:C:T:rs11074013	15	91604918	0.344012	2622	ENSG00000258551.5	15	91408708	1	0.0651602	-0.0104806	-13.4387	-39.1044	chr15	91604918	C	T	rs11074013	9859	9859	lincRNA
AC104041.1	AC104041.1-8.83876278564911	chr15:81912613:T:A:rs78872868	15	81912613	0.00495805	2622	ENSG00000259692.5	15	81660482	1	0.0140312	0.0035275	6.07224	-8.83876	chr15	81912613	T	A	rs78872868	18647	18647	lincRNA
AC104118.1	AC104118.1-14.1004135512925	chr5:83075744:CA:C:rs9331315	5	83075744	0.393974	2622	ENSG00000271862.1	5	83049376	1	0.023032	0.0882155	7.81555	-14.1004	chr5	83075744	CA	C	rs9331315	16143	16143	lincRNA
AC104135.1	AC104135.1-395.057528339212	chr2:74958729:G:T:rs12366	2	74958729	0.41476	2622	ENSG00000236209.1	2	74919555	1	0.504559	0.115523	51.3681	-395.058	chr2	74958729	G	T	rs12366	1015	1015	lincRNA
AC104162.1	AC104162.1-58.6507040288185	chr3:63829650:C:T:rs73120888	3	63829650	0.0770404	2622	ENSG00000224479.6	3	63741827	1	0.0969825	0.0477321	16.6814	-58.6507	chr3	63829650	C	T	rs73120888	7610	7610	transcribed_unitary_pseudogene
AC104162.2	AC104162.2-10.8572206308766	chr3:63856953:C:T:rs832190	3	63856953	0.385965	2622	ENSG00000285399.2	3	63863155	1	0.0174832	0.0620099	6.79007	-10.8572	chr3	63856953	C	T	rs832190	17650	17650	bidirectional_promoter_lncRNA
AC104241.2	AC104241.2-20.9788928601366	chr11:44701280:C:T:rs11038112	11	44701280	0.366895	2622	ENSG00000255079.1	11	44694863	1	0.0347593	-0.00128213	-9.65943	-20.9789	chr11	44701280	C	T	rs11038112	13692	13692	lincRNA
AC104316.2	AC104316.2-9.47078256943541	chr8:123050031:C:CAAA:rs368505252	8	123050031	0.0594966	2622	ENSG00000259631.1	8	122977026	1	0.0151115	0.00119737	6.30513	-9.47078	chr8	123050031	C	CAAA	rs368505252	18360	18360	lincRNA
AC104333.2	AC104333.2-30.3745668645369	chr1:212866489:T:A:rs10864014	1	212866489	0.482265	2622	ENSG00000236317.1	1	212855175	1	0.05062	0.00456434	11.7537	-30.3746	chr1	212866489	T	A	rs10864014	11290	11290	processed_pseudogene
AC104389.1	AC104389.1-17.3555869352522	chr11:5200415:C:G:rs11512276	11	5200415	0.350686	2622	ENSG00000224091.1	11	5205041	1	0.0285916	0.00719192	8.73277	-17.3556	chr11	5200415	C	G	rs11512276	14902	14902	antisense
AC104561.1	AC104561.1-17.8774354352137	chr8:23459396:T:C:rs34309579	8	23459396	0.264683	2622	ENSG00000253390.1	8	23458601	1	0.0294814	-0.00831346	-8.87168	-17.8774	chr8	23459396	T	C	rs34309579	14733	14733	lincRNA
AC104561.3	AC104561.3-21.6335870487545	chr8:23492124:A:C:rs17089296	8	23492124	0.134439	2622	ENSG00000253986.1	8	23493009	1	0.035871	-0.0646554	-9.81834	-21.6336	chr8	23492124	A	C	rs17089296	13522	13522	lincRNA
AC104581.3	AC104581.3-15.6787295948709	chr17:8018707:C:T:rs7503918	17	8018707	0.380625	2622	ENSG00000279174.1	17	8013327	1	0.0257294	0.0147653	8.27197	-15.6787	chr17	8018707	C	T	rs7503918	15520	15520	TEC
AC104581.4	AC104581.4-73.1407870159002	chr17:7864413:C:T:rs4290529	17	7864413	0.187834	2622	ENSG00000280046.1	17	7858943	1	0.119909	-0.646143	-18.7887	-73.1408	chr17	7864413	C	T	rs4290529	6611	6611	TEC
AC104596.1	AC104596.1-9.75228487592479	chr4:143246452:G:A:rs603934	4	143246452	0.0768497	2622	ENSG00000250326.1	4	142933195	1	0.0155929	0.0403433	6.40634	-9.75228	chr4	143246452	G	A	rs603934	18230	18230	antisense
AC104634.1	AC104634.1-19.8259084538134	chr2:231554955:A:C:rs10165533	2	231554955	0.233028	2622	ENSG00000231494.1	2	231559903	1	0.0327994	-0.0342437	-9.37364	-19.8259	chr2	231554955	A	C	rs10165533	14086	14086	processed_pseudogene
AC104653.1	AC104653.1-34.3573745403627	chr2:113882313:A:G:rs7595941	2	113882313	0.137872	2622	ENSG00000228857.2	2	113831049	1	0.0572781	0.0718572	12.5469	-34.3574	chr2	113882313	A	G	rs7595941	10595	10595	lincRNA
AC104653.2	AC104653.2-52.0303595093525	chr2:113882313:A:G:rs7595941	2	113882313	0.137872	2622	ENSG00000244063.1	2	113829390	1	0.0863194	0.0510448	15.6455	-52.0304	chr2	113882313	A	G	rs7595941	8278	8278	lincRNA
AC104662.1	AC104662.1-17.6411378454957	chr4:25159917:G:A:rs60527077	4	25159917	0.0926773	2622	ENSG00000271172.1	4	25220403	1	0.0290785	-0.0185696	-8.80903	-17.6411	chr4	25159917	G	A	rs60527077	14803	14803	lincRNA
AC104695.3	AC104695.3-32.6420652977969	chr2:28421995:A:T:rs7600164	2	28421995	0.47521	2622	ENSG00000270210.1	2	28425945	1	0.0544156	0.165677	12.2108	-32.6421	chr2	28421995	A	T	rs7600164	10875	10875	lincRNA
AC104758.3	AC104758.3-43.118602961651	chr15:77943423:C:T:rs11854044	15	77943423	0.257628	2622	ENSG00000260776.5	15	77914217	1	0.0717792	0.00199095	14.1549	-43.1186	chr15	77943423	C	T	rs11854044	9234	9234	transcribed_unprocessed_pseudogene
AC104763.1	AC104763.1-417.018277036466	chr17:60393762:G:T:rs140453793	17	60393762	0.0846682	2622	ENSG00000241157.1	17	60245288	1	0.523668	0.208052	53.3711	-417.018	chr17	60393762	G	T	rs140453793	942	942	processed_pseudogene
AC104794.2	AC104794.2-164.117104955163	chr2:10042056:G:C:rs74839537	2	10042056	0.124333	2622	ENSG00000260077.1	2	10039092	1	0.251452	1.45697	29.502	-164.117	chr2	10042056	G	C	rs74839537	3141	3141	lincRNA
AC104806.2	AC104806.2-22.0261956707257	chr4:67473084:A:T:rs7693674	4	67473084	0.101449	2622	ENSG00000250075.6	4	67417305	1	0.0365372	-0.0298278	-9.91252	-22.0262	chr4	67473084	A	T	rs7693674	13404	13404	lincRNA
AC104825.1	AC104825.1-111.277180740441	chr4:8372166:C:T:rs747581	4	8372166	0.130816	2622	ENSG00000251615.3	4	8355090	1	0.177593	0.597068	23.654	-111.277	chr4	8372166	C	T	rs747581	4643	4643	lincRNA
AC104836.1	AC104836.1-10.882901302743	chr1:92260830:T:G:rs181773811	1	92260830	0.00553013	2622	ENSG00000273487.1	1	92189237	1	0.0175271	0.116859	6.79875	-10.8829	chr1	92260830	T	G	rs181773811	17637	17637	lincRNA
AC104964.1	AC104964.1-19.7481958760047	chr8:10435307:A:G:rs6994738	8	10435307	0.370137	2622	ENSG00000253641.5	8	10474565	1	0.0326672	-0.0403757	-9.35409	-19.7482	chr8	10435307	A	G	rs6994738	14103	14103	lincRNA
AC104964.3	AC104964.3-16.0191724539308	chr8:10435307:A:G:rs6994738	8	10435307	0.370137	2622	ENSG00000261451.1	8	10433672	1	0.0263109	-0.0381434	-8.36741	-16.0192	chr8	10435307	A	G	rs6994738	15390	15390	sense_overlapping
AC104964.4	AC104964.4-42.840723852722	chr8:10499264:C:T:rs79397487	8	10499264	0.0911518	2622	ENSG00000272505.1	8	10486807	1	0.0713224	-0.328001	-14.1063	-42.8407	chr8	10499264	C	T	rs79397487	9281	9281	lincRNA
AC105020.1	AC105020.1-12.1342559222102	chr15:75684402:C:T:rs75499392	15	75684402	0.133867	2622	ENSG00000203392.3	15	75678548	1	0.0196685	-0.0399077	-7.20996	-12.1343	chr15	75684402	C	T	rs75499392	17029	17029	antisense
AC105020.5	AC105020.5-13.4442154647796	chr15:75637959:ATAATAAG:A:rs67079557	15	75637959	0.282227	2622	ENSG00000274515.1	15	75645020	1	0.0219098	-0.0476646	-7.61839	-13.4442	chr15	75637959	ATAATAAG	A	rs67079557	16424	16424	antisense
AC105020.6	AC105020.6-32.6353469726655	chr15:75639788:G:T:rs13737	15	75639788	0.281655	2622	ENSG00000275454.1	15	75639760	1	0.0544043	-0.0940045	-12.2095	-32.6353	chr15	75639788	G	T	rs13737	10877	10877	antisense
AC105052.2	AC105052.2-17.2716083741165	chr7:102713561:C:A:rs4729853	7	102713561	0.16495	2622	ENSG00000213385.3	7	102755146	1	0.0284484	0.0467848	8.71022	-17.2716	chr7	102713561	C	A	rs4729853	14926	14926	processed_pseudogene
AC105052.4	AC105052.4-191.187307329193	chr7:102746701:G:T:rs3095391	7	102746701	0.119375	2622	ENSG00000279168.2	7	102579104	1	0.286723	0.33384	32.2728	-191.187	chr7	102746701	G	T	rs3095391	2714	2714	sense_overlapping
AC105053.1	AC105053.1-16.4029830798483	chr2:85708059:A:G:rs7603438	2	85708059	0.217391	2622	ENSG00000229498.1	2	85815130	1	0.0269662	0.00108748	8.47382	-16.403	chr2	85708059	A	G	rs7603438	15239	15239	antisense
AC105137.2	AC105137.2-10.5265003063206	chr15:75441976:T:C:rs7175139	15	75441976	0.485698	2622	ENSG00000276744.1	15	75452964	1	0.0169173	0.025776	6.67735	-10.5265	chr15	75441976	T	C	rs7175139	17796	17796	sense_intronic
AC105206.3	AC105206.3-192.372956799241	chr8:22191277:T:G:rs12114940	8	22191277	0.435736	2622	ENSG00000285881.1	8	22188369	1	0.28823	-0.0768847	-32.3917	-192.373	chr8	22191277	T	G	rs12114940	2695	2695	antisense
AC105219.1	AC105219.1-149.438302047084	chr8:143693320:G:A:rs10093252	8	143693320	0.171625	2622	ENSG00000181097.5	8	143696154	1	0.231614	0.381557	27.9464	-149.438	chr8	143693320	G	A	rs10093252	3447	3447	sense_intronic
AC105265.4	AC105265.4-61.4910520711954	chr3:72079733:A:C:rs1547458	3	72079733	0.498474	2622	ENSG00000276471.1	3	72080564	1	0.101521	-0.0344736	-17.1103	-61.4911	chr3	72079733	A	C	rs1547458	7429	7429	lincRNA
AC105275.2	AC105275.2-44.8853322527007	chr1:211604415:A:G:rs9430075	1	211604415	0.140732	2622	ENSG00000261314.1	1	211583015	1	0.0746787	0.0243457	14.4606	-44.8853	chr1	211604415	A	G	rs9430075	9022	9022	sense_overlapping
AC105277.1	AC105277.1-10.124025002307	chr1:58885774:G:A:rs2492321	1	58885774	0.204615	2622	ENSG00000232453.6	1	58882868	1	0.0162287	0.0381446	6.53776	-10.124	chr1	58885774	G	A	rs2492321	18006	18006	lincRNA
AC105285.1	AC105285.1-35.0474744587588	chr4:173165525:A:G:rs28451250	4	173165525	0.445843	2622	ENSG00000245213.6	4	173131928	1	0.0584276	-0.0797917	-12.6799	-35.0475	chr4	173165525	A	G	rs28451250	10464	10464	antisense
AC105345.1	AC105345.1-94.5235559103937	chr4:8503182:A:T:rs1543246	4	8503182	0.35431	2622	ENSG00000205959.3	4	8482270	1	0.15272	-0.15664	-21.6106	-94.5236	chr4	8503182	A	T	rs1543246	5382	5382	lincRNA
AC105384.2	AC105384.2-13.9156837007742	chr4:53928176:G:A:rs61277036	4	53928176	0.165713	2622	ENSG00000250815.1	4	53927499	1	0.0227161	0.010344	7.76051	-13.9157	chr4	53928176	G	A	rs61277036	16221	16221	processed_pseudogene
AC105415.1	AC105415.1-28.381980705078	chr4:4335737:A:G:rs10028785	4	4335737	0.480359	2622	ENSG00000248516.1	4	4321962	1	0.0472739	0.0432851	11.3386	-28.382	chr4	4335737	A	G	rs10028785	11722	11722	lincRNA
AC105446.1	AC105446.1-25.1815291045399	chr7:101019688:G:A:rs6973913	7	101019688	0.219108	2622	ENSG00000227053.1	7	101014320	1	0.0418792	-0.0505229	-10.642	-25.1815	chr7	101019688	G	A	rs6973913	12484	12484	antisense
AC105749.1	AC105749.1-45.8020837865942	chr3:36906926:T:G:rs4678914	3	36906926	0.360793	2622	ENSG00000281100.1	3	36823151	1	0.0761799	-0.276387	-14.6171	-45.8021	chr3	36906926	T	G	rs4678914	8932	8932	TEC
AC106028.2	AC106028.2-14.9243115548901	chr15:92807797:C:T:rs62020858	15	92807797	0.146072	2622	ENSG00000258922.1	15	92805770	1	0.0244405	-0.0197128	-8.05678	-14.9243	chr15	92807797	C	T	rs62020858	15794	15794	sense_intronic
AC106028.3	AC106028.3-16.0431269778219	chr15:92808217:A:G:rs8040146	15	92808217	0.154081	2622	ENSG00000260361.1	15	92779757	1	0.0263518	-0.181243	-8.37409	-16.0431	chr15	92808217	A	G	rs8040146	15377	15377	sense_intronic
AC106712.1	AC106712.1-17.1551379109197	chr3:102015646:T:C:rs1092464	3	102015646	0.457666	2622	ENSG00000241280.1	3	101960358	1	0.0282497	0.056784	8.67887	-17.1551	chr3	102015646	T	C	rs1092464	14964	14964	lincRNA
AC106754.1	AC106754.1-9.22101585972744	chr5:25166016:T:C:rs72755874	5	25166016	0.142639	2622	ENSG00000260761.1	5	25319834	1	0.0146845	0.000243761	6.21406	-9.22102	chr5	25166016	T	C	rs72755874	18492	18492	lincRNA
AC106782.5	AC106782.5-68.4641875779971	chr16:30336410:A:G:rs8051096	16	30336410	0.362319	2622	ENSG00000273724.1	16	30336400	1	0.112571	-0.0338774	-18.1293	-68.4642	chr16	30336410	A	G	rs8051096	6908	6908	unprocessed_pseudogene
AC106782.6	AC106782.6-10.6423720219687	chr16:30340303:T:C:rs11645581	16	30340303	0.338482	2622	ENSG00000274653.1	16	30359825	1	0.0171156	0.0277386	6.71704	-10.6424	chr16	30340303	T	C	rs11645581	17736	17736	antisense
AC106795.1	AC106795.1-154.686552659912	chr5:177896849:C:A:rs577084289	5	177896849	0.322273	2622	ENSG00000170089.15	5	177809407	1	0.238765	0.856575	28.5076	-154.687	chr5	177896849	C	A	rs577084289	3336	3336	transcribed_unprocessed_pseudogene
AC106795.2	AC106795.2-193.33261941735	chr5:177959659:ACT:A:rs67990299	5	177959659	0.401793	2622	ENSG00000249684.5	5	177950335	1	0.289448	-0.554359	-32.4878	-193.333	chr5	177959659	ACT	A	rs67990299	2683	2683	antisense
AC106795.3	AC106795.3-18.0634454962126	chr5:177959659:ACT:A:rs67990299	5	177959659	0.401793	2622	ENSG00000250101.1	5	177939622	1	0.0297984	0.0115416	8.92071	-18.0634	chr5	177959659	ACT	A	rs67990299	14669	14669	lincRNA
AC106865.1	AC106865.1-10.3951884209472	chr4:153659870:A:C:rs6853285	4	153659870	0.249047	2622	ENSG00000250771.2	4	153640168	1	0.0166926	-0.122668	-6.63211	-10.3952	chr4	153659870	A	C	rs6853285	17866	17866	transcribed_unprocessed_pseudogene
AC106872.5	AC106872.5-29.2342135188345	chr4:164970342:A:C:rs146277835	4	164970342	0.0286041	2622	ENSG00000248645.1	4	164938322	1	0.0487062	0.00128062	11.5178	-29.2342	chr4	164970342	A	C	rs146277835	11539	11539	unprocessed_pseudogene
AC106881.1	AC106881.1-22.0768420510312	chr4:95484762:C:T:rs13134684	4	95484762	0.332189	2622	ENSG00000271474.1	4	95549129	1	0.0366232	0.000798867	9.92461	-22.0768	chr4	95484762	C	T	rs13134684	13386	13386	antisense
AC106886.3	AC106886.3-9.43112428654899	chr16:30705308:G:T:rs186862975	16	30705308	0.00896262	2622	ENSG00000274678.1	16	30821338	1	0.0150437	0.170416	6.29075	-9.43112	chr16	30705308	G	T	rs186862975	18387	18387	lincRNA
AC107027.3	AC107027.3-22.553826091353	chr3:131451403:C:CT:rs11425655	3	131451403	0.322464	2622	ENSG00000261167.1	3	131455126	1	0.0374321	0.081975	10.0378	-22.5538	chr3	131451403	C	CT	rs11425655	13262	13262	sense_overlapping
AC107068.1	AC107068.1-301.777967662135	chr4:47908926:G:A:rs28395298	4	47908926	0.287185	2622	ENSG00000259959.1	4	47840122	1	0.41456	0.71612	42.8338	-301.778	chr4	47908926	G	A	rs28395298	1502	1502	lincRNA
AC107204.1	AC107204.1-8.25069099911236	chr3:87089281:G:A:rs79844519	3	87089281	0.123379	2622	ENSG00000281392.1	3	87089129	1	0.0130267	-0.0135364	-5.84788	-8.25069	chr3	87089281	G	A	rs79844519	18879	18879	lincRNA
AC107223.1	AC107223.1-191.923361679239	chr4:143559119:C:A:rs17690441	4	143559119	0.232265	2622	ENSG00000251600.7	4	143559457	1	0.287659	0.20141	32.3466	-191.923	chr4	143559119	C	A	rs17690441	2701	2701	processed_transcript
AC107294.1	AC107294.1-11.1382337361237	chr3:184727401:A:T:rs114049160	3	184727401	0.0234554	2622	ENSG00000272922.1	3	184742818	1	0.0179641	0.00331493	6.8845	-11.1382	chr3	184727401	A	T	rs114049160	17504	17504	lincRNA
AC107294.2	AC107294.2-17.3290728869674	chr3:184727401:A:T:rs114049160	3	184727401	0.0234554	2622	ENSG00000272970.1	3	184734075	1	0.0285464	0.033524	8.72566	-17.3291	chr3	184727401	A	T	rs114049160	14910	14910	lincRNA
AC107294.3	AC107294.3-10.4500579057883	chr3:184722016:T:TA:rs201579057	3	184722016	0.029939	2622	ENSG00000273403.1	3	184741937	1	0.0167865	0.0168207	6.65105	-10.4501	chr3	184722016	T	TA	rs201579057	17839	17839	lincRNA
AC107375.1	AC107375.1-14.1968015369772	chr8:140510815:C:G:rs2231513	8	140510815	0.0301297	2622	ENSG00000259891.1	8	140505813	1	0.0231968	0.309296	7.84412	-14.1968	chr8	140510815	C	G	rs2231513	16086	16086	antisense
AC107464.1	AC107464.1-111.740350969476	chr4:662092:C:G:rs73058406	4	662092	0.138444	2622	ENSG00000242686.4	4	652850	1	0.178271	-0.191164	-23.7088	-111.74	chr4	662092	C	G	rs73058406	4630	4630	antisense
AC107464.3	AC107464.3-57.6276002663211	chr4:662092:C:G:rs73058406	4	662092	0.138444	2622	ENSG00000272927.1	4	661209	1	0.0953424	0.21774	16.5247	-57.6276	chr4	662092	C	G	rs73058406	7697	7697	antisense
AC107871.2	AC107871.2-117.581360424055	chr15:68277673:T:C:rs16951723	15	68277673	0.367468	2622	ENSG00000260657.2	15	68267792	1	0.186767	0.0385127	24.3936	-117.581	chr15	68277673	T	C	rs16951723	4425	4425	lincRNA
AC107884.1	AC107884.1-105.673402504129	chr11:7500409:C:G:rs4758192	11	7500409	0.474256	2622	ENSG00000251364.6	11	7427266	1	0.169354	-0.487012	-22.9839	-105.673	chr11	7500409	C	G	rs4758192	4972	4972	antisense
AC107918.4	AC107918.4-11.3372290605284	chr8:12589841:T:G:rs9693755	8	12589841	0.340198	2622	ENSG00000284610.1	8	12006188	1	0.0183046	0.00154108	6.95065	-11.3372	chr8	12589841	T	G	rs9693755	17405	17405	transcribed_unprocessed_pseudogene
AC107959.1	AC107959.1-53.9518249654075	chr8:23019226:C:T:rs2241261	8	23019226	0.466438	2622	ENSG00000245025.2	8	22984596	1	0.0894264	-0.27352	-15.9518	-53.9518	chr8	23019226	C	T	rs2241261	8087	8087	antisense
AC107959.2	AC107959.2-9.87234587981244	chr8:23076814:A:AT:rs555216772	8	23076814	0.274409	2622	ENSG00000246130.1	8	23068229	1	0.0157982	-0.0111133	-6.44905	-9.87235	chr8	23076814	A	AT	rs555216772	18144	18144	antisense
AC107959.3	AC107959.3-242.711871152356	chr8:23074609:A:C:rs11784599	8	23074609	0.196415	2622	ENSG00000253616.5	8	23071377	1	0.34939	2.23183	37.3017	-242.712	chr8	23074609	A	C	rs11784599	2113	2113	antisense
AC108134.3	AC108134.3-139.722242598828	chr16:3086918:T:C:rs4786384	16	3086918	0.471777	2622	ENSG00000262370.5	16	3076911	1	0.218199	4.41361	26.8913	-139.722	chr16	3086918	T	C	rs4786384	3658	3658	lincRNA
AC108174.1	AC108174.1-8.23740599457375	chr5:83067249:C:CAAAA:rs144860721	5	83067249	0.329901	2622	ENSG00000248112.1	5	82919376	1	0.013004	0.000297407	5.84272	-8.23741	chr5	83067249	C	CAAAA	rs144860721	18884	18884	lincRNA
AC108206.1	AC108206.1-46.4146421961942	chr4:146015695:A:T:rs7688003	4	146015695	0.455759	2622	ENSG00000260303.1	4	146052604	1	0.0771818	0.0198743	14.7209	-46.4146	chr4	146015695	A	T	rs7688003	8873	8873	lincRNA
AC108448.2	AC108448.2-28.2316072436613	chr11:3087800:G:GGCTCCCTGGCT:rs113815620	11	3087800	0.353166	2622	ENSG00000236710.1	11	3084393	1	0.047021	0.0197197	11.3067	-28.2316	chr11	3087800	G	GGCTCCCTGGCT	rs113815620	11745	11745	processed_pseudogene
AC108448.3	AC108448.3-88.9812761586176	chr11:3057655:T:G:rs384490	11	3057655	0.389016	2622	ENSG00000285644.1	11	3057538	1	0.144331	0.00609511	20.9055	-88.9813	chr11	3057655	T	G	rs384490	5594	5594	antisense
AC108463.1	AC108463.1-17.1613463928355	chr2:111212372:A:AT:rs140899414	2	111212372	0.26087	2622	ENSG00000227992.1	2	111203964	1	0.0282603	-0.0146824	-8.68054	-17.1613	chr2	111212372	A	AT	rs140899414	14963	14963	processed_pseudogene
AC108463.3	AC108463.3-21.9122057889636	chr2:111429464:A:G:rs1045267	2	111429464	0.260297	2622	ENSG00000271590.1	2	111210995	1	0.0363438	0.0289179	9.88526	-21.9122	chr2	111429464	A	G	rs1045267	13426	13426	lincRNA
AC108488.1	AC108488.1-9.03246052851997	chr2:3522068:G:C:rs11127439	2	3522068	0.152746	2622	ENSG00000242282.6	2	3531813	1	0.0143622	0.0878628	6.14448	-9.03246	chr2	3522068	G	C	rs11127439	18578	18578	lincRNA
AC108676.1	AC108676.1-29.716930897536	chr3:194526634:A:G:rs13066084	3	194526634	0.393211	2622	ENSG00000244675.2	3	194496317	1	0.0495167	0.0118913	11.6182	-29.7169	chr3	194526634	A	G	rs13066084	11401	11401	sense_overlapping
AC108704.1	AC108704.1-13.2979123189447	chr12:128825539:C:CA:rs375307525	12	128825539	0.0955378	2622	ENSG00000274695.1	12	128826836	1	0.0216595	-0.0332708	-7.57378	-13.2979	chr12	128825539	C	CA	rs375307525	16493	16493	lincRNA
AC108866.1	AC108866.1-10.3678398242488	chr4:120150199:T:C:rs17010916	4	120150199	0.0421434	2622	ENSG00000250938.5	4	120066958	1	0.0166459	0.00742264	6.62265	-10.3678	chr4	120150199	T	C	rs17010916	17876	17876	antisense
AC108925.1	AC108925.1-55.1793646762679	chr8:127664149:C:G:rs9297764	8	127664149	0.477117	2622	ENSG00000286010.1	8	127663280	1	0.0914061	0.688252	16.1449	-55.1794	chr8	127664149	C	G	rs9297764	7949	7949	lincRNA
AC109309.1	AC109309.1-122.586642926208	chr11:3247045:C:T:rs12791356	11	3247045	0.403509	2622	ENSG00000224513.2	11	3226061	1	0.19398	-0.0361277	-24.9712	-122.587	chr11	3247045	C	T	rs12791356	4126	4126	antisense
AC109326.1	AC109326.1-42.5206741811065	chr17:43333254:G:T:rs34805917	17	43333254	0.0776125	2622	ENSG00000279602.1	17	43360041	1	0.070796	-0.0841748	-14.0502	-42.5207	chr17	43333254	G	T	rs34805917	9309	9309	TEC
AC109449.1	AC109449.1-85.2737339773804	chr16:27224774:C:T:rs7192633	16	27224774	0.499809	2622	ENSG00000259940.2	16	27213308	1	0.138675	-0.219465	-20.4244	-85.2737	chr16	27224774	C	T	rs7192633	5742	5742	antisense
AC110048.2	AC110048.2-91.2940806157143	chr15:66832100:C:T:rs111762059	15	66832100	0.0837147	2622	ENSG00000277152.1	15	66860303	1	0.147841	-0.241995	-21.2017	-91.2941	chr15	66832100	C	T	rs111762059	5492	5492	lincRNA
AC110058.1	AC110058.1-44.1323618113827	chr11:29559282:T:C:rs1148890	11	29559282	0.408276	2622	ENSG00000255029.1	11	29519076	1	0.0734439	-0.0042136	-14.331	-44.1324	chr11	29559282	T	C	rs1148890	9135	9135	lincRNA
AC110079.1	AC110079.1-192.095669292414	chr4:118617404:C:T:rs12054515	4	118617404	0.34897	2622	ENSG00000260404.3	4	118591773	1	0.287878	-3.55826	-32.3639	-192.096	chr4	118617404	C	T	rs12054515	2698	2698	transcribed_unprocessed_pseudogene
AC110285.1	AC110285.1-19.6751005475243	chr17:81382292:G:C:rs112895628	17	81382292	0.195652	2622	ENSG00000262223.7	17	81375144	1	0.0325428	0.0174282	9.33567	-19.6751	chr17	81382292	G	C	rs112895628	14131	14131	lincRNA
AC110285.2	AC110285.2-186.010473244353	chr17:81389928:C:T:rs3744146	17	81389928	0.120137	2622	ENSG00000262877.4	17	81388126	1	0.280107	1.18026	31.7513	-186.01	chr17	81389928	C	T	rs3744146	2797	2797	lincRNA
AC110285.7	AC110285.7-23.6024002136635	chr17:81390500:T:C:rs9915763	17	81390500	0.0545385	2622	ENSG00000279692.1	17	81395609	1	0.0392085	0.10684	10.2828	-23.6024	chr17	81390500	T	C	rs9915763	12911	12911	TEC
AC110760.1	AC110760.1-28.5218176786022	chr4:75095072:G:A:rs116304289	4	75095072	0.0913425	2622	ENSG00000248165.1	4	74993877	1	0.047509	0.000461021	11.3682	-28.5218	chr4	75095072	G	A	rs116304289	11689	11689	antisense
AC110760.2	AC110760.2-193.19181936917	chr4:75073543:C:A:rs58959724	4	75073543	0.0921053	2622	ENSG00000249717.1	4	74955974	1	0.289269	0.0103945	32.4737	-193.192	chr4	75073543	C	A	rs58959724	2685	2685	antisense
AC110768.2	AC110768.2-17.6146277881972	chr4:10116104:G:A:rs35782983	4	10116104	0.184973	2622	ENSG00000250613.1	4	10410996	1	0.0290333	0.000459096	8.80197	-17.6146	chr4	10116104	G	A	rs35782983	14811	14811	processed_pseudogene
AC110769.1	AC110769.1-8.4893466212481	chr2:113909606:TTTG:T:rs148609205	2	113909606	0.081045	2622	ENSG00000243179.1	2	113979909	1	0.0134342	-0.0229847	-5.93988	-8.48935	chr2	113909606	TTTG	T	rs148609205	18788	18788	lincRNA
AC110771.1	AC110771.1-8.17816763313124	chr4:186191887:C:G:rs1055138	4	186191887	0.485317	2622	ENSG00000279943.1	4	186189032	1	0.0129029	0.0141419	5.81966	-8.17817	chr4	186191887	C	G	rs1055138	18899	18899	TEC
AC111000.1	AC111000.1-18.1916935025551	chr4:69368963:C:T:rs77345903	4	69368963	0.139969	2622	ENSG00000196472.4	4	69181660	1	0.030017	-0.0118801	-8.95437	-18.1917	chr4	69368963	C	T	rs77345903	14620	14620	transcribed_unprocessed_pseudogene
AC111000.4	AC111000.4-110.140492364527	chr4:69212789:A:G:rs62298956	4	69212789	0.13749	2622	ENSG00000250696.5	4	69182100	1	0.175929	-1.40712	-23.519	-110.14	chr4	69212789	A	G	rs62298956	4726	4726	antisense
AC111182.1	AC111182.1-142.611223285504	chr17:77376257:C:T:rs312826	17	77376257	0.315408	2622	ENSG00000266998.1	17	77373818	1	0.222212	-0.358647	-27.2074	-142.611	chr17	77376257	C	T	rs312826	3592	3592	antisense
AC112176.1	AC112176.1-43.3943014112413	chr5:1706279:G:A:rs111469068	5	1706279	0.124333	2622	ENSG00000260066.1	5	1725149	1	0.0722322	0.00490703	14.203	-43.3943	chr5	1706279	G	A	rs111469068	9201	9201	lincRNA
AC112184.1	AC112184.1-15.5364118410602	chr5:79997406:A:G:rs10044700	5	79997406	0.380435	2622	ENSG00000251050.1	5	80019609	1	0.0254863	-0.0181606	-8.23178	-15.5364	chr5	79997406	A	G	rs10044700	15571	15571	processed_pseudogene
AC112220.2	AC112220.2-36.4379531342726	chr3:33805075:G:T:rs7615676	3	33805075	0.275172	2622	ENSG00000271643.2	3	33793644	1	0.06074	0.0833691	12.9443	-36.438	chr3	33805075	G	T	rs7615676	10259	10259	bidirectional_promoter_lncRNA
AC112236.1	AC112236.1-18.8394644428805	chr4:139666117:C:T:rs200962305	4	139666117	0.186117	2622	ENSG00000261268.1	4	139618136	1	0.0311205	0.00744196	9.12267	-18.8395	chr4	139666117	C	T	rs200962305	14381	14381	lincRNA
AC112484.1	AC112484.1-120.646783441649	chr3:128857927:G:A:rs789251	3	128857927	0.218726	2622	ENSG00000231305.3	3	128861313	1	0.191192	0.153884	24.7483	-120.647	chr3	128857927	G	A	rs789251	4346	4346	antisense
AC112484.3	AC112484.3-121.338924113768	chr3:128851865:G:A:rs7648327	3	128851865	0.218535	2622	ENSG00000261159.1	3	128859716	1	0.192187	-0.157186	-24.828	-121.339	chr3	128851865	G	A	rs7648327	4150	4150	lincRNA
AC112721.2	AC112721.2-10.6066011678408	chr2:237432821:G:C:rs149243018	2	237432821	0.00839054	2622	ENSG00000222032.1	2	237428920	1	0.0170544	0.019032	6.70481	-10.6066	chr2	237432821	G	C	rs149243018	17756	17756	lincRNA
AC113133.1	AC113133.1-9.47592044516735	chr8:41664498:AAAGAG:A:rs146025758	8	41664498	0.218535	2622	ENSG00000253389.2	8	41660991	1	0.0151203	0.00544169	6.30699	-9.47592	chr8	41664498	AAAGAG	A	rs146025758	18359	18359	antisense
AC113386.1	AC113386.1-9.00308209806864	chr5:31103555:C:CA:rs67331359	5	31103555	0.340008	2622	ENSG00000254138.1	5	31093977	1	0.014312	-0.000275486	-6.13358	-9.00308	chr5	31103555	C	CA	rs67331359	18591	18591	antisense
AC113404.1	AC113404.1-23.6336388785392	chr5:76334347:A:AAC:rs144345820	5	76334347	0.31045	2622	ENSG00000250348.1	5	76285542	1	0.0392614	-0.0467923	-10.29	-23.6336	chr5	76334347	A	AAC	rs144345820	12907	12907	antisense
AC114267.1	AC114267.1-13.081240719175	chr19:15822345:A:AT:rs74468958	19	15822345	0.139969	2622	ENSG00000186723.4	19	15804549	1	0.0212888	-0.0043148	-7.50728	-13.0812	chr19	15822345	A	AT	rs74468958	16587	16587	protein_coding
AC114271.1	AC114271.1-12.6875386897948	chr19:10334150:G:A:rs2278442	19	10334150	0.344775	2622	ENSG00000274425.1	19	10333436	1	0.0206153	-0.108235	-7.38502	-12.6875	chr19	10334150	G	A	rs2278442	16787	16787	antisense
AC114501.1	AC114501.1-13.4791245192175	chr7:65102534:G:C:rs1709476	7	65102534	0.402746	2622	ENSG00000226767.1	7	65508773	1	0.0219695	-0.000580004	-7.629	-13.4791	chr7	65102534	G	C	rs1709476	16407	16407	processed_pseudogene
AC114737.2	AC114737.2-49.3174073203508	chr7:76545000:C:T:rs199795226	7	76545000	0.415141	2622	ENSG00000236280.1	7	76968346	1	0.0819156	0.0132764	15.2046	-49.3174	chr7	76545000	C	T	rs199795226	8543	8543	processed_pseudogene
AC114752.2	AC114752.2-194.236885671639	chr2:64329342:G:A:rs75982381	2	64329342	0.270214	2622	ENSG00000238201.1	2	64338067	1	0.290593	0.125738	32.5783	-194.237	chr2	64329342	G	A	rs75982381	2669	2669	lincRNA
AC114781.2	AC114781.2-11.732761742515	chr4:83246382:C:T:rs189384245	4	83246382	0.0165904	2622	ENSG00000250057.1	4	83233512	1	0.0189815	0.0191747	7.08044	-11.7328	chr4	83246382	C	T	rs189384245	17222	17222	lincRNA
AC114786.1	AC114786.1-65.5570385305091	chr4:69171071:GTATA:G:rs141887906	4	69171071	0.391876	2622	ENSG00000249763.1	4	69242628	1	0.10798	-0.0445898	-17.71	-65.557	chr4	69171071	GTATA	G	rs141887906	7141	7141	processed_pseudogene
AC114786.3	AC114786.3-10.376474711764	chr4:69339794:G:C:rs368967025	4	69339794	0.152174	2622	ENSG00000251691.2	4	69306469	1	0.0166606	0.00034439	6.62564	-10.3765	chr4	69339794	G	C	rs368967025	17872	17872	unprocessed_pseudogene
AC114810.1	AC114810.1-23.7534473789484	chr2:3482581:G:A:rs13006095	2	3482581	0.140923	2622	ENSG00000271868.1	2	3496956	1	0.0394642	-0.0211315	-10.3176	-23.7534	chr2	3482581	G	A	rs13006095	12862	12862	lincRNA
AC114811.2	AC114811.2-79.7165128379585	chr4:98638627:C:A:rs78953736	4	98638627	0.26087	2622	ENSG00000260641.1	4	98658904	1	0.130128	0.123139	19.6875	-79.7165	chr4	98638627	C	A	rs78953736	6125	6125	antisense
AC114956.2	AC114956.2-10.4788959754675	chr5:43473441:A:T:rs112126001	5	43473441	0.0778032	2622	ENSG00000248554.1	5	43511058	1	0.0168359	0.0273995	6.66098	-10.4789	chr5	43473441	A	T	rs112126001	17824	17824	antisense
AC115618.3	AC115618.3-37.0775321329908	chrX:48551327:TTTTG:T:rs199561584	X	48551327	0.0970633	2622	ENSG00000279528.1	X	48580741	1	0.061802	-0.304264	-13.0643	-37.0775	chrX	48551327	TTTTG	T	rs199561584	10183	10183	TEC
AC116036.2	AC116036.2-20.5403513290203	chr3:58491553:T:C:rs4681686	3	58491553	0.152937	2622	ENSG00000272360.1	3	58490830	1	0.0340142	-0.0215039	-9.55165	-20.5404	chr3	58491553	T	C	rs4681686	13847	13847	lincRNA
AC116096.1	AC116096.1-18.8633828672688	chr3:20186517:T:C:rs11709127	3	20186517	0.189931	2622	ENSG00000261734.1	3	20388249	1	0.0311612	0.0107909	9.12883	-18.8634	chr3	20186517	T	C	rs11709127	14373	14373	lincRNA
AC116351.1	AC116351.1-19.5720519912562	chr5:1104823:C:T:rs35188965	5	1104823	0.43688	2622	ENSG00000215246.5	5	987180	1	0.0323675	-0.00991367	-9.30965	-19.5721	chr5	1104823	C	T	rs35188965	14155	14155	antisense
AC116353.5	AC116353.5-131.759007290351	chr5:140575786:C:T:rs6883156	5	140575786	0.309497	2622	ENSG00000283602.1	5	140569962	1	0.207034	0.762579	26.0092	-131.759	chr5	140575786	C	T	rs6883156	3850	3850	transcribed_unitary_pseudogene
AC116366.1	AC116366.1-231.269859830535	chr5:132483136:CT:C:rs11347983	5	132483136	0.438596	2622	ENSG00000234290.2	5	132468890	1	0.335961	1.44695	36.2061	-231.27	chr5	132483136	CT	C	rs11347983	2212	2212	antisense
AC116366.2	AC116366.2-9.68252884341562	chr5:132424726:A:G:rs4608913	5	132424726	0.13463	2622	ENSG00000238160.1	5	132419416	1	0.0154736	0.456228	6.3814	-9.68253	chr5	132424726	A	G	rs4608913	18256	18256	antisense
AC116407.1	AC116407.1-20.1012311260886	chr17:32140497:C:CT:rs34673187	17	32140497	0.254386	2622	ENSG00000214708.4	17	32141226	1	0.0332676	-0.0316165	-9.4426	-20.1012	chr17	32140497	C	CT	rs34673187	13986	13986	antisense
AC116535.1	AC116535.1-14.8654026680067	chr11:10834740:T:TA:rs549015583	11	10834740	0.0387109	2622	ENSG00000246308.1	11	10809297	1	0.0243398	0.0570601	8.03976	-14.8654	chr11	10834740	T	TA	rs549015583	15814	15814	antisense
AC116552.1	AC116552.1-27.3053473873161	chr16:88545329:T:TC:rs111358234	16	88545329	0.0850496	2622	ENSG00000261744.1	16	88512960	1	0.0454619	0.00659208	11.1086	-27.3053	chr16	88545329	T	TC	rs111358234	11958	11958	antisense
AC116651.1	AC116651.1-133.4389687009	chr4:15601446:G:C:rs1134634	4	15601446	0.407704	2622	ENSG00000273133.1	4	15563698	1	0.209403	0.157299	26.1967	-133.439	chr4	15601446	G	C	rs1134634	3799	3799	antisense
AC116903.2	AC116903.2-42.5017705997261	chr15:92331222:G:A:rs12050661	15	92331222	0.244661	2622	ENSG00000260661.1	15	92148752	1	0.0707649	-0.0456871	-14.0469	-42.5018	chr15	92331222	G	A	rs12050661	9313	9313	antisense
AC116913.1	AC116913.1-40.5058393342225	chr15:66420042:G:A:rs10468037	15	66420042	0.0907704	2622	ENSG00000261351.2	15	66488658	1	0.0674759	-0.258949	-13.6924	-40.5058	chr15	66420042	G	A	rs10468037	9669	9669	antisense
AC117500.1	AC117500.1-107.959056915302	chr12:131666134:C:T:rs138578059	12	131666134	0.0143021	2622	ENSG00000249926.2	12	131662596	1	0.172724	0.14602	23.2587	-107.959	chr12	131666134	C	T	rs138578059	4878	4878	lincRNA
AC118344.2	AC118344.2-10.9458311638721	chr19:40342174:C:G:rs4802074	19	40342174	0.287185	2622	ENSG00000279759.1	19	40355842	1	0.0176348	-0.204842	-6.81998	-10.9458	chr19	40342174	C	G	rs4802074	17603	17603	TEC
AC118658.1	AC118658.1-13.0914791781047	chr15:98660267:C:T:rs4966009	15	98660267	0.369375	2622	ENSG00000278022.1	15	98660210	1	0.0213064	-0.0133917	-7.51043	-13.0915	chr15	98660267	C	T	rs4966009	16581	16581	sense_intronic
AC118754.1	AC118754.1-39.5076000542113	chr17:4499873:C:G:rs553003340	17	4499873	0.0303204	2622	ENSG00000183018.9	17	4498881	1	0.065827	-1.21284	-13.5121	-39.5076	chr17	4499873	C	G	rs553003340	9804	9804	protein_coding
AC119044.1	AC119044.1-88.6037188085867	chr12:47208432:C:T:rs145827644	12	47208432	0.292715	2622	ENSG00000258352.1	12	47135498	1	0.143757	0.331989	20.8569	-88.6037	chr12	47208432	C	T	rs145827644	5607	5607	transcribed_processed_pseudogene
AC119396.1	AC119396.1-37.1129574796288	chr19:7350159:G:A:rs62111672	19	7350159	0.0533944	2622	ENSG00000263264.1	19	7348943	1	0.0618608	-3.89115	-13.071	-37.113	chr19	7350159	G	A	rs62111672	10176	10176	protein_coding
AC119403.1	AC119403.1-20.0502816680196	chr19:2925749:G:A:rs8109850	19	2925749	0.394737	2622	ENSG00000253392.2	19	2915146	1	0.033181	0.0272287	9.42987	-20.0503	chr19	2925749	G	A	rs8109850	13993	13993	antisense
AC119424.1	AC119424.1-8.88678273595899	chr3:58574316:G:T:rs6776877	3	58574316	0.385965	2622	ENSG00000243384.1	3	58572744	1	0.0141132	0.000163366	6.09022	-8.88678	chr3	58574316	G	T	rs6776877	18629	18629	antisense
AC119428.1	AC119428.1-15.8637593620399	chr1:53368052:CCTT:C:rs10555341	1	53368052	0.383105	2622	ENSG00000226938.1	1	53348488	1	0.0260455	-0.000248055	-8.32397	-15.8638	chr1	53368052	CCTT	C	rs10555341	15451	15451	lincRNA
AC119428.2	AC119428.2-44.5992969675187	chr1:53360792:A:G:rs4926979	1	53360792	0.379672	2622	ENSG00000230138.1	1	53366668	1	0.0742098	0.132459	14.4115	-44.5993	chr1	53360792	A	G	rs4926979	9065	9065	lincRNA
AC119800.1	AC119800.1-8.66938270729806	chr1:65502433:A:AT:rs112146656	1	65502433	0.184211	2622	ENSG00000237852.1	1	65486406	1	0.0137418	0.00822233	6.00841	-8.66938	chr1	65502433	A	AT	rs112146656	18709	18709	sense_intronic
AC121334.1	AC121334.1-8.8268670708493	chr12:39412934:T:G:rs17558692	12	39412934	0.181922	2622	ENSG00000255991.2	12	39466442	1	0.0140108	0.00590046	6.06778	-8.82687	chr12	39412934	T	G	rs17558692	18649	18649	processed_pseudogene
AC121757.1	AC121757.1-9.58396411464903	chr12:52317591:G:C:rs2277384	12	52317591	0.253242	2622	ENSG00000257829.1	12	52306616	1	0.015305	-0.00113162	-6.346	-9.58396	chr12	52317591	G	C	rs2277384	18303	18303	antisense
AC121761.1	AC121761.1-261.287602152909	chr12:75487238:C:T:rs12422952	12	75487238	0.386728	2622	ENSG00000257497.2	12	75483454	1	0.370623	-0.567349	-39.0611	-261.288	chr12	75487238	C	T	rs12422952	1879	1879	antisense
AC121761.2	AC121761.2-20.1221123054646	chr12:75417786:A:AT:rs143575589	12	75417786	0.385774	2622	ENSG00000273987.1	12	75333798	1	0.0333032	0.0243506	9.44781	-20.1221	chr12	75417786	A	AT	rs143575589	13971	13971	sense_intronic
AC122688.3	AC122688.3-154.015535267393	chr12:125136873:A:G:rs41473449	12	125136873	0.337147	2622	ENSG00000279233.1	12	125138245	1	0.237855	0.3313	28.4361	-154.016	chr12	125136873	A	G	rs41473449	3350	3350	TEC
AC122713.2	AC122713.2-46.0910858347001	chr5:180080499:A:G:rs6861194	5	180080499	0.224256	2622	ENSG00000278965.1	5	180078357	1	0.0766527	0.0389602	14.6661	-46.0911	chr5	180080499	A	G	rs6861194	8904	8904	TEC
AC123595.1	AC123595.1-23.1420771810088	chr5:91283816:A:G:rs76066993	5	91283816	0.0568268	2622	ENSG00000234292.3	5	91280097	1	0.038429	0.151183	10.1759	-23.1421	chr5	91283816	A	G	rs76066993	13030	13030	lincRNA
AC123768.2	AC123768.2-9.54682798396848	chr15:32594592:T:C:rs201667185	15	32594592	0.264493	2622	ENSG00000244952.2	15	32613733	1	0.0152415	0.0108933	6.33262	-9.54683	chr15	32594592	T	C	rs201667185	18321	18321	lincRNA
AC123768.3	AC123768.3-11.8088669183566	chr15:32611978:A:T:rs7402746	15	32611978	0.0184973	2622	ENSG00000262728.5	15	32586105	1	0.0191117	-0.0817195	-7.10516	-11.8089	chr15	32611978	A	T	rs7402746	17183	17183	antisense
AC123768.4	AC123768.4-74.4298813423236	chr15:32608094:A:C:rs7179495	15	32608094	0.231693	2622	ENSG00000276724.1	15	32583612	1	0.121922	-0.00756578	-18.9674	-74.4299	chr15	32608094	A	C	rs7179495	6527	6527	lincRNA
AC123912.1	AC123912.1-43.1702778099349	chr19:21586097:G:A:rs7245571	19	21586097	0.446987	2622	ENSG00000268081.1	19	21554640	1	0.0718641	-0.0275056	-14.1639	-43.1703	chr19	21586097	G	A	rs7245571	9226	9226	antisense
AC123912.2	AC123912.2-134.341402640731	chr19:21582632:C:A:rs4809140	19	21582632	0.342487	2622	ENSG00000268240.1	19	21587432	1	0.210672	-0.31996	-26.2971	-134.341	chr19	21582632	C	A	rs4809140	3776	3776	lincRNA
AC123912.3	AC123912.3-108.792269828307	chr19:21587341:C:A:rs55778393	19	21587341	0.342296	2622	ENSG00000268278.1	19	21637974	1	0.17395	-0.0551571	-23.3584	-108.792	chr19	21587341	C	A	rs55778393	4846	4846	unprocessed_pseudogene
AC123912.4	AC123912.4-435.598605965102	chr19:21583371:T:G:rs4809141	19	21583371	0.343631	2622	ENSG00000268555.1	19	21570822	1	0.539263	-2.47948	-55.069	-435.599	chr19	21583371	T	G	rs4809141	891	891	lincRNA
AC123912.6	AC123912.6-26.1517357268038	chr19:21589486:C:T:rs35998933	19	21589486	0.344584	2622	ENSG00000274503.1	19	21592727	1	0.0435172	-0.00278692	-10.8574	-26.1517	chr19	21589486	C	T	rs35998933	12243	12243	unprocessed_pseudogene
AC124045.1	AC124045.1-26.4817572252928	chr3:44721338:A:G:rs56084453	3	44721338	0.231884	2622	ENSG00000272077.1	3	44667412	1	0.0440738	0.0805409	10.9298	-26.4818	chr3	44721338	A	G	rs56084453	12158	12158	lincRNA
AC124248.1	AC124248.1-39.8667918912971	chr15:90839685:G:A:rs2532101	15	90839685	0.3709	2622	ENSG00000259704.1	15	90839724	1	0.0664206	-0.0762021	-13.5772	-39.8668	chr15	90839685	G	A	rs2532101	9758	9758	sense_overlapping
AC124283.5	AC124283.5-65.2726648114472	chr17:82640301:A:C:rs11655850	17	82640301	0.428299	2622	ENSG00000279613.1	17	82648849	1	0.10753	0.053886	17.6686	-65.2727	chr17	82640301	A	C	rs11655850	7160	7160	TEC
AC124312.3	AC124312.3-12.6153254398216	chr15:25093929:A:G:rs77873907	15	25093929	0.034897	2622	ENSG00000261069.3	15	25087661	1	0.0204917	-0.0536154	-7.36239	-12.6153	chr15	25093929	A	G	rs77873907	16823	16823	lincRNA
AC124944.3	AC124944.3-107.847953978486	chr3:195974107:A:C:rs3749425	3	195974107	0.277079	2622	ENSG00000260261.2	3	195913078	1	0.172561	0.341245	23.2454	-107.848	chr3	195974107	A	C	rs3749425	4885	4885	transcribed_unprocessed_pseudogene
AC124947.1	AC124947.1-13.3142141956162	chr12:93373792:G:A:rs11107000	12	93373792	0.0964912	2622	ENSG00000257252.5	12	93317135	1	0.0216874	-0.014903	-7.57877	-13.3142	chr12	93373792	G	A	rs11107000	16483	16483	antisense
AC125232.1	AC125232.1-561.304807937466	chr2:87051986:C:T:rs10205992	2	87051986	0.490465	2622	ENSG00000231259.5	2	87031815	1	0.63225	-1.47361	-66.7423	-561.305	chr2	87051986	C	T	rs10205992	667	667	unprocessed_pseudogene
AC125388.1	AC125388.1-20.138114697909	chr19:53366363:A:C:rs8104098	19	53366363	0.432113	2622	ENSG00000241069.1	19	53386233	1	0.0333304	-0.0253133	-9.4518	-20.1381	chr19	53366363	A	C	rs8104098	13967	13967	transcribed_processed_pseudogene
AC125437.1	AC125437.1-14.9307798246492	chr18:79259645:C:A:rs9962482	18	79259645	0.251716	2622	ENSG00000267655.1	18	79117207	1	0.0244515	0.0231768	8.05865	-14.9308	chr18	79259645	C	A	rs9962482	15792	15792	sense_intronic
AC125494.2	AC125494.2-47.329218408063	chr12:6739790:G:A:rs10774444	12	6739790	0.372616	2622	ENSG00000269892.1	12	6742985	1	0.0786757	0.22988	14.8747	-47.3292	chr12	6739790	G	A	rs10774444	8753	8753	lincRNA
AC125603.3	AC125603.3-14.6041251167127	chr12:116537694:T:G:rs79077221	12	116537694	0.00400458	2622	ENSG00000258249.1	12	116599270	1	0.0238932	0.044322	7.96383	-14.6041	chr12	116537694	T	G	rs79077221	15918	15918	lincRNA
AC125603.4	AC125603.4-33.7941993445148	chr12:116537694:T:G:rs79077221	12	116537694	0.00400458	2622	ENSG00000275898.1	12	116580974	1	0.0563391	0.51843	12.4374	-33.7942	chr12	116537694	T	G	rs79077221	10677	10677	lincRNA
AC126118.1	AC126118.1-11.2074484388861	chr3:37112342:G:A:rs9863782	3	37112342	0.470633	2622	ENSG00000271993.1	3	37182107	1	0.0180825	-0.0388534	-6.90757	-11.2074	chr3	37112342	G	A	rs9863782	17460	17460	antisense
AC126177.5	AC126177.5-11.642498720004	chr12:107884379:CTCCT:C:rs201672585	12	107884379	0.248665	2622	ENSG00000257951.2	12	107880581	1	0.018827	0.000738429	7.05101	-11.6425	chr12	107884379	CTCCT	C	rs201672585	17258	17258	unprocessed_pseudogene
AC126365.1	AC126365.1-36.1584925110334	chr17:20700772:G:A:rs9907357	17	20700772	0.244279	2622	ENSG00000264215.1	17	20788071	1	0.0602757	-0.018031	-12.8915	-36.1585	chr17	20700772	G	A	rs9907357	10301	10301	lincRNA
AC126474.2	AC126474.2-18.5263002651606	chr12:100125404:C:T:rs74484094	12	100125404	0.0667429	2622	ENSG00000280088.1	12	100032325	1	0.0305871	-0.783385	-9.04167	-18.5263	chr12	100125404	C	T	rs74484094	14503	14503	TEC
AC126544.1	AC126544.1-14.9308814115468	chr17:46278348:A:C:rs2696530	17	46278348	0.21434	2622	ENSG00000280022.1	17	45592621	1	0.0244517	0.0231095	8.05868	-14.9309	chr17	46278348	A	C	rs2696530	15791	15791	TEC
AC126544.2	AC126544.2-1097.78953569825	chr17:46278268:C:A:rs2696531	17	46278268	0.214531	2622	ENSG00000285668.1	17	45586452	1	0.85987	1.04412	126.091	-1097.79	chr17	46278268	C	A	rs2696531	29	29	lincRNA
AC126773.4	AC126773.4-22.4061093316293	chr16:68534524:G:A:rs58641098	16	68534524	0.235317	2622	ENSG00000275383.1	16	68591382	1	0.0371816	0.0347097	10.0029	-22.4061	chr16	68534524	G	A	rs58641098	13308	13308	lincRNA
AC127024.5	AC127024.5-55.1094469388916	chr17:30760133:A:T:rs62070630	17	30760133	0.156751	2622	ENSG00000266490.1	17	30792372	1	0.0912935	0.138955	16.134	-55.1094	chr17	30760133	A	T	rs62070630	7955	7955	lincRNA
AC127024.6	AC127024.6-24.1148861749897	chr17:30773629:C:T:rs2449767	17	30773629	0.28566	2622	ENSG00000276250.1	17	30803654	1	0.0400759	-0.0380958	-10.4006	-24.1149	chr17	30773629	C	T	rs2449767	12778	12778	antisense
AC127070.4	AC127070.4-15.1781704968174	chr12:132792758:G:A:rs56916339	12	132792758	0.406941	2622	ENSG00000278949.1	12	132865855	1	0.0248743	0.126778	8.12978	-15.1782	chr12	132792758	G	A	rs56916339	15692	15692	TEC
AC127459.1	AC127459.1-14.428690768428	chr16:23045104:C:CTT:rs142472815	16	23045104	0.0289855	2622	ENSG00000260566.2	16	23061406	1	0.0235933	0.222863	7.91248	-14.4287	chr16	23045104	C	CTT	rs142472815	15992	15992	3prime_overlapping_ncRNA
AC127496.5	AC127496.5-13.0373033596542	chr17:81018846:CTG:C:rs59394984	17	81018846	0.30492	2622	ENSG00000262873.1	17	81017969	1	0.0212137	-0.0190637	-7.49372	-13.0373	chr17	81018846	CTG	C	rs59394984	16601	16601	lincRNA
AC127496.7	AC127496.7-37.0823555581912	chr17:80999064:T:C:rs11870458	17	80999064	0.40656	2622	ENSG00000280351.2	17	81003335	1	0.06181	-0.100921	-13.0652	-37.0824	chr17	80999064	T	C	rs11870458	10182	10182	TEC
AC127521.1	AC127521.1-16.877185766274	chr17:4487906:A:G:rs2291742	17	4487906	0.307018	2622	ENSG00000262823.1	17	4481966	1	0.0277755	0.147962	8.60362	-16.8772	chr17	4487906	A	G	rs2291742	15046	15046	antisense
AC129492.3	AC129492.3-12.4783339540879	chr17:8054210:A:G:rs8075453	17	8054210	0.201945	2622	ENSG00000263427.1	17	8056225	1	0.0202573	-0.000583542	-7.31928	-12.4783	chr17	8054210	A	G	rs8075453	16872	16872	lincRNA
AC129507.1	AC129507.1-55.0655578873912	chr17:331207:A:G:rs11869634	17	331207	0.414378	2622	ENSG00000262061.5	17	331205	1	0.0912228	0.0321877	16.1271	-55.0656	chr17	331207	A	G	rs11869634	7963	7963	processed_transcript
AC129915.3	AC129915.3-16.7699093276393	chr8:795835:G:T:rs181239421	8	795835	0.0257437	2622	ENSG00000282692.1	8	1018757	1	0.0275924	0.0188099	8.57441	-16.7699	chr8	795835	G	T	rs181239421	15078	15078	lincRNA
AC130324.1	AC130324.1-11.0816600552885	chr17:30840217:A:C:rs9904753	17	30840217	0.10717	2622	ENSG00000263531.1	17	30863921	1	0.0178673	0.0157306	6.86558	-11.0817	chr17	30840217	A	C	rs9904753	17535	17535	antisense
AC130371.2	AC130371.2-32.6085652369406	chr17:83101043:T:C:rs4986143	17	83101043	0.281655	2622	ENSG00000274370.1	17	83098377	1	0.0543596	-0.136595	-12.2042	-32.6086	chr17	83101043	T	C	rs4986143	10882	10882	lincRNA
AC130456.3	AC130456.3-28.523303395444	chr16:19477061:A:G:rs13330677	16	19477061	0.194699	2622	ENSG00000260592.1	16	19476916	1	0.0475115	-3.17005	-11.3685	-28.5233	chr16	19477061	A	G	rs13330677	11688	11688	antisense
AC130469.1	AC130469.1-9.10055845107826	chr19:8592242:CAG:C:rs35800262	19	8592242	0.22254	2622	ENSG00000267986.1	19	8581160	1	0.0144786	-0.000703387	-6.16969	-9.10056	chr19	8592242	CAG	C	rs35800262	18545	18545	antisense
AC131011.1	AC131011.1-27.8690380742628	chrX:23773609:A:C:rs5970796	X	23773609	0.342105	2622	ENSG00000233785.1	X	23772992	1	0.0464109	0.0193224	11.2296	-27.869	chrX	23773609	A	C	rs5970796	11825	11825	antisense
AC131025.1	AC131025.1-15.0755783261496	chr5:149346583:A:G:rs6887230	5	149346583	0.319222	2622	ENSG00000253865.1	5	149372174	1	0.024699	0.0494853	8.10035	-15.0756	chr5	149346583	A	G	rs6887230	15731	15731	antisense
AC131212.1	AC131212.1-40.8196851432406	chr12:132606658:G:A:rs57629076	12	132606658	0.0848589	2622	ENSG00000277186.1	12	132593031	1	0.0679938	0.00526165	13.7486	-40.8197	chr12	132606658	G	A	rs57629076	9610	9610	lincRNA
AC131212.3	AC131212.3-14.9474030622875	chr12:132557383:C:T:rs77762972	12	132557383	0.041762	2622	ENSG00000280287.1	12	132550729	1	0.0244799	-0.355661	-8.06345	-14.9474	chr12	132557383	C	T	rs77762972	15783	15783	TEC
AC131238.1	AC131238.1-8.17446422814933	chr12:118063793:G:A:rs4128858	12	118063793	0.444889	2622	ENSG00000274859.1	12	118066398	1	0.0128966	-0.00667323	-5.81822	-8.17446	chr12	118063793	G	A	rs4128858	18902	18902	antisense
AC132008.1	AC132008.1-10.1193390971489	chr3:197619614:T:C:rs28429592	3	197619614	0.0783753	2622	ENSG00000213519.2	3	197580344	1	0.0162207	-0.0143193	-6.53612	-10.1193	chr3	197619614	T	C	rs28429592	18009	18009	processed_pseudogene
AC132008.2	AC132008.2-23.1847407385905	chr3:197627910:G:C:rs11916482	3	197627910	0.297101	2622	ENSG00000214135.8	3	197578213	1	0.0385012	0.281293	10.1858	-23.1847	chr3	197627910	G	C	rs11916482	13017	13017	transcribed_unprocessed_pseudogene
AC132217.1	AC132217.1-16.9876493782638	chr11:2097630:T:G:rs11042596	11	2097630	0.35431	2622	ENSG00000240801.1	11	2129121	1	0.0279639	0.0236199	8.6336	-16.9876	chr11	2097630	T	G	rs11042596	15018	15018	3prime_overlapping_ncRNA
AC132872.1	AC132872.1-18.8626637321363	chr17:82300876:C:T:rs62079486	17	82300876	0.267925	2622	ENSG00000260563.3	17	82293716	1	0.03116	0.518029	9.12864	-18.8627	chr17	82300876	C	T	rs62079486	14374	14374	lincRNA
AC132872.4	AC132872.4-14.0695438023889	chr17:82229054:CAGAGGCGGCG:C:rs370763795	17	82229054	0.382532	2622	ENSG00000280407.2	17	82249067	1	0.0229792	-0.0246428	-7.80638	-14.0695	chr17	82229054	CAGAGGCGGCG	C	rs370763795	16156	16156	TEC
AC132938.3	AC132938.3-58.1970364766986	chr17:82457019:C:A:rs8182288	17	82457019	0.336003	2622	ENSG00000265458.1	17	82454273	1	0.0962556	-0.0812831	-16.6121	-58.197	chr17	82457019	C	A	rs8182288	7655	7655	antisense
AC132938.5	AC132938.5-9.9197379999604	chr17:82468674:TA:T:rs3214988	17	82468674	0.338482	2622	ENSG00000279744.1	17	82462601	1	0.0158793	-0.143703	-6.46584	-9.91974	chr17	82468674	TA	T	rs3214988	18111	18111	TEC
AC133065.1	AC133065.1-31.4478186819957	chr16:10888488:G:C:rs8043545	16	10888488	0.273265	2622	ENSG00000262151.1	16	10864914	1	0.0524181	-0.0143059	-11.972	-31.4478	chr16	10888488	G	C	rs8043545	11075	11075	antisense
AC133065.2	AC133065.2-82.2897405723612	chr16:10888059:G:A:rs10048113	16	10888059	0.271739	2622	ENSG00000262488.1	16	10840384	1	0.134096	-0.108059	-20.0312	-82.2897	chr16	10888059	G	A	rs10048113	5923	5923	processed_pseudogene
AC133065.3	AC133065.3-209.771443043332	chr16:10923871:G:C:rs4780336	16	10923871	0.0684592	2622	ENSG00000280153.1	16	10933903	1	0.309985	-9.15121	-34.1173	-209.771	chr16	10923871	G	C	rs4780336	2448	2448	TEC
AC133528.1	AC133528.1-25.7621341164244	chr2:241614889:CAAAACAAAAACA:C:rs201967097	2	241614889	0.297292	2622	ENSG00000273113.1	2	241581922	1	0.0428597	-0.00908463	-10.7714	-25.7621	chr2	241614889	CAAAACAAAAACA	C	rs201967097	12350	12350	lincRNA
AC133552.2	AC133552.2-134.894938703754	chr16:25031956:G:A:rs11074669	16	25031956	0.355835	2622	ENSG00000262587.2	16	25031744	1	0.21145	0.243178	26.3586	-134.895	chr16	25031956	G	A	rs11074669	3756	3756	transcribed_unprocessed_pseudogene
AC133552.3	AC133552.3-31.4725709410368	chr16:25033128:T:C:rs7404350	16	25033128	0.3545	2622	ENSG00000262700.1	16	25093387	1	0.0524595	-0.0168759	-11.977	-31.4726	chr16	25033128	T	C	rs7404350	11073	11073	processed_pseudogene
AC133555.3	AC133555.3-24.5356679752798	chr16:29476310:AAT:A:rs202163222	16	29476310	0.0837147	2622	ENSG00000258150.6	16	29464967	1	0.0407876	-0.0134863	-10.4964	-24.5357	chr16	29476310	AAT	A	rs202163222	12659	12659	transcribed_unprocessed_pseudogene
AC133644.2	AC133644.2-84.5946548386148	chr2:87469160:G:T:rs28442891	2	87469160	0.258772	2622	ENSG00000273445.1	2	87477495	1	0.137635	0.27575	20.3354	-84.5947	chr2	87469160	G	T	rs28442891	5774	5774	antisense
AC133961.1	AC133961.1-17.6240539880833	chr4:25866165:C:T:rs142301317	4	25866165	0.0867658	2622	ENSG00000251009.2	4	25864881	1	0.0290494	0.0151226	8.80448	-17.6241	chr4	25866165	C	T	rs142301317	14807	14807	lincRNA
AC134312.1	AC134312.1-9.79682479738061	chr16:88163497:AATGGATGGATGG:A:rs202138819	16	88163497	0.0573989	2622	ENSG00000205037.2	16	88088041	1	0.0156691	0.0212526	6.42221	-9.79682	chr16	88163497	AATGGATGGATGG	A	rs202138819	18181	18181	lincRNA
AC134312.4	AC134312.4-11.3888025329656	chr16:88135756:T:A:rs7186734	16	88135756	0.0310831	2622	ENSG00000261193.1	16	88079161	1	0.0183929	0.0108196	6.9677	-11.3888	chr16	88135756	T	A	rs7186734	17373	17373	lincRNA
AC134312.5	AC134312.5-10.4713482915905	chr16:88132796:T:C:rs75269424	16	88132796	0.0640732	2622	ENSG00000261327.4	16	88177298	1	0.0168229	0.0859269	6.65839	-10.4713	chr16	88132796	T	C	rs75269424	17828	17828	lincRNA
AC134682.1	AC134682.1-52.0172629043039	chr8:142403659:G:C:rs9801745	8	142403659	0.184592	2622	ENSG00000261693.1	8	142403652	1	0.0862982	0.0639848	15.6434	-52.0173	chr8	142403659	G	C	rs9801745	8279	8279	antisense
AC134775.1	AC134775.1-41.4913863094039	chr11:44066439:G:T:rs2074038	11	44066439	0.114416	2622	ENSG00000255165.1	11	44071462	1	0.0691013	0.0106501	13.8684	-41.4914	chr11	44066439	G	T	rs2074038	9481	9481	sense_intronic
AC135050.3	AC135050.3-190.089656293898	chr16:31037834:A:G:rs55979739	16	31037834	0.350305	2622	ENSG00000260911.2	16	31043150	1	0.285326	0.400431	32.1625	-190.09	chr16	31037834	A	G	rs55979739	2736	2736	lincRNA
AC135050.6	AC135050.6-40.9241698991656	chr16:31120929:A:G:rs11865499	16	31120929	0.288711	2622	ENSG00000278133.1	16	31122235	1	0.0681661	-0.504191	-13.7673	-40.9242	chr16	31120929	A	G	rs11865499	9581	9581	sense_intronic
AC135178.5	AC135178.5-9.46984809022109	chr17:8269188:T:G:rs62637606	17	8269188	0.0553013	2622	ENSG00000269947.1	17	8277763	1	0.0151099	-0.0400757	-6.30479	-9.46985	chr17	8269188	T	G	rs62637606	18361	18361	lincRNA
AC135352.1	AC135352.1-15.6569240429928	chr8:12954572:T:A:rs36048131	8	12954572	0.454043	2622	ENSG00000251468.2	8	12958387	1	0.0256922	0.0018395	8.26583	-15.6569	chr8	12954572	T	A	rs36048131	15530	15530	unprocessed_pseudogene
AC135506.1	AC135506.1-27.7276231123995	chr3:49055944:A:G:rs6798112	3	49055944	0.232456	2622	ENSG00000270441.1	3	49140086	1	0.0461729	0.0838515	11.1993	-27.7276	chr3	49055944	A	G	rs6798112	11855	11855	unprocessed_pseudogene
AC135507.1	AC135507.1-18.4566232717291	chr3:58413611:A:ATCTT:rs36024818	3	58413611	0.38196	2622	ENSG00000272182.1	3	58428255	1	0.0304684	-0.0927727	-9.02355	-18.4566	chr3	58413611	A	ATCTT	rs36024818	14527	14527	antisense
AC135721.1	AC135721.1-45.5910278412235	chr17:43157735:G:T:rs34120358	17	43157735	0.315599	2622	ENSG00000267681.1	17	43144956	1	0.0758345	-0.0728596	-14.5812	-45.591	chr17	43157735	G	T	rs34120358	8953	8953	transcribed_processed_pseudogene
AC135782.1	AC135782.1-17.5173485601191	chr16:89046953:A:C:rs553023439	16	89046953	0.0501526	2622	ENSG00000256982.1	16	89046172	1	0.0288675	0.0430311	8.77604	-17.5173	chr16	89046953	A	C	rs553023439	14843	14843	lincRNA
AC135782.3	AC135782.3-17.0543151043484	chr16:89095202:A:G:rs4782471	16	89095202	0.242372	2622	ENSG00000261546.1	16	89113175	1	0.0280777	-0.0414376	-8.65164	-17.0543	chr16	89095202	A	G	rs4782471	14997	14997	antisense
AC135803.1	AC135803.1-48.772056902572	chr1:74738117:C:A:rs28651134	1	74738117	0.320748	2622	ENSG00000272864.1	1	74698769	1	0.081028	-0.0209401	-15.1147	-48.7721	chr1	74738117	C	A	rs28651134	8593	8593	lincRNA
AC135983.2	AC135983.2-106.997329133109	chr15:32523615:G:A:rs62003030	15	32523615	0.229024	2622	ENSG00000223509.8	15	32519848	1	0.171308	-0.783561	-23.1433	-106.997	chr15	32523615	G	A	rs62003030	4925	4925	transcribed_processed_pseudogene
AC135983.3	AC135983.3-392.253875857491	chr15:32518220:G:A:rs11637626	15	32518220	0.227879	2622	ENSG00000254912.2	15	32494003	1	0.502065	0.233461	51.1125	-392.254	chr15	32518220	G	A	rs11637626	1022	1022	unprocessed_pseudogene
AC135983.4	AC135983.4-116.411025754552	chr15:32518220:G:A:rs11637626	15	32518220	0.227879	2622	ENSG00000261375.1	15	32489267	1	0.185072	0.0347433	24.2574	-116.411	chr15	32518220	G	A	rs11637626	4474	4474	unprocessed_pseudogene
AC136475.1	AC136475.1-286.676731771918	chr11:324170:A:G:rs11246065	11	324170	0.352593	2622	ENSG00000251661.3	11	318640	1	0.39854	1.73458	41.4349	-286.677	chr11	324170	A	G	rs11246065	1743	1743	antisense
AC136475.2	AC136475.2-354.888393484652	chr11:312929:C:T:rs72867737	11	312929	0.140732	2622	ENSG00000254910.1	11	310139	1	0.467619	0.93946	47.7055	-354.888	chr11	312929	C	T	rs72867737	1184	1184	antisense
AC136475.3	AC136475.3-36.3769615712571	chr11:286391:C:T:rs3817639	11	286391	0.123951	2622	ENSG00000255026.1	11	287305	1	0.0606387	3.06346	12.9328	-36.377	chr11	286391	C	T	rs3817639	10268	10268	antisense
AC136475.4	AC136475.4-34.6159152838212	chr11:322722:C:T:rs10794307	11	322722	0.361937	2622	ENSG00000255089.1	11	321991	1	0.0577089	0.00174972	12.5969	-34.6159	chr11	322722	C	T	rs10794307	10554	10554	antisense
AC136475.5	AC136475.5-287.135878036864	chr11:325249:A:G:rs7931303	11	325249	0.314836	2622	ENSG00000255328.1	11	327171	1	0.399033	2.31144	41.4776	-287.136	chr11	325249	A	G	rs7931303	1741	1741	lincRNA
AC136475.6	AC136475.6-57.9175106131332	chr11:308314:T:C:rs14408	11	308314	0.377002	2622	ENSG00000255533.1	11	303856	1	0.0958074	0.00820488	16.5693	-57.9175	chr11	308314	T	C	rs14408	7681	7681	processed_pseudogene
AC136475.7	AC136475.7-190.992510538417	chr11:326718:G:A:rs9704354	11	326718	0.38196	2622	ENSG00000270030.1	11	325703	1	0.286476	0.103845	32.2532	-190.993	chr11	326718	G	A	rs9704354	2715	2715	lincRNA
AC136475.8	AC136475.8-35.7460522714715	chr11:326718:G:A:rs9704354	11	326718	0.38196	2622	ENSG00000270105.1	11	322186	1	0.05959	0.00483856	12.8133	-35.7461	chr11	326718	G	A	rs9704354	10357	10357	lincRNA
AC136475.9	AC136475.9-261.760717753954	chr11:325249:A:G:rs7931303	11	325249	0.314836	2622	ENSG00000270972.1	11	333192	1	0.371155	2.09241	39.1057	-261.761	chr11	325249	A	G	rs7931303	1876	1876	lincRNA
AC136624.1	AC136624.1-24.1571479643074	chr16:16202631:G:A:rs55709104	16	16202631	0.256865	2622	ENSG00000262332.1	16	16223027	1	0.0401474	0.0889628	10.4102	-24.1571	chr16	16202631	G	A	rs55709104	12761	12761	antisense
AC136628.3	AC136628.3-20.5043757962827	chr5:179534871:T:C:rs7380706	5	179534871	0.399123	2622	ENSG00000253520.1	5	179527224	1	0.033953	0.0344302	9.54276	-20.5044	chr5	179534871	T	C	rs7380706	13857	13857	processed_pseudogene
AC136628.4	AC136628.4-31.2525662525584	chr5:179508242:C:T:rs115862372	5	179508242	0.062357	2622	ENSG00000253652.1	5	179503322	1	0.0520912	0.00124851	11.9325	-31.2526	chr5	179508242	C	T	rs115862372	11108	11108	lincRNA
AC136632.1	AC136632.1-15.1736206562535	chr5:178011055:C:G:rs4246816	5	178011055	0.401602	2622	ENSG00000218227.3	5	178055604	1	0.0248665	-0.155968	-8.12848	-15.1736	chr5	178011055	C	G	rs4246816	15695	15695	transcribed_processed_pseudogene
AC137767.1	AC137767.1-154.411258778613	chr12:123364976:C:T:rs112223429	12	123364976	0.0209764	2622	ENSG00000256092.2	12	123363868	1	0.238392	0.793143	28.4783	-154.411	chr12	123364976	C	T	rs112223429	3344	3344	lincRNA
AC137894.1	AC137894.1-18.2872532558057	chr11:521954:T:A:rs55983230	11	521954	0.201754	2622	ENSG00000254739.1	11	528907	1	0.0301798	-0.0211786	-8.97938	-18.2873	chr11	521954	T	A	rs55983230	14588	14588	antisense
AC137932.1	AC137932.1-25.0179938830581	chr16:89226863:A:C:rs28417933	16	89226863	0.104119	2622	ENSG00000260279.3	16	89296128	1	0.0416029	-0.0677827	-10.6053	-25.018	chr16	89226863	A	C	rs28417933	12525	12525	antisense
AC137932.2	AC137932.2-17.0964430912535	chr16:89320400:A:G:rs889574	16	89320400	0.298436	2622	ENSG00000261253.2	16	89321133	1	0.0281496	0.170168	8.66303	-17.0964	chr16	89320400	A	G	rs889574	14986	14986	processed_transcript
AC137932.3	AC137932.3-8.10711392276162	chr16:89219182:AT:A:rs34738767	16	89219182	0.064836	2622	ENSG00000268218.1	16	89268104	1	0.0127816	0.0225417	5.79189	-8.10711	chr16	89219182	AT	A	rs34738767	18917	18917	antisense
AC138028.2	AC138028.2-20.6107406579003	chr16:88724556:G:C:rs9930017	16	88724556	0.20042	2622	ENSG00000224888.4	16	88731180	1	0.0341338	-0.0594581	-9.56902	-20.6107	chr16	88724556	G	C	rs9930017	13790	13790	antisense
AC138028.6	AC138028.6-111.368127093846	chr16:88730899:G:A:rs11646193	16	88730899	0.22807	2622	ENSG00000278341.1	16	88708956	1	0.177726	-0.174985	-23.6647	-111.368	chr16	88730899	G	A	rs11646193	4639	4639	antisense
AC138150.1	AC138150.1-20.5071610090987	chr17:45149111:C:T:rs7216041	17	45149111	0.28566	2622	ENSG00000224505.2	17	45150400	1	0.0339578	0.0954412	9.54345	-20.5072	chr17	45149111	C	T	rs7216041	13854	13854	antisense
AC138150.2	AC138150.2-16.5676602771034	chr17:45202081:C:G:rs7218068	17	45202081	0.281274	2622	ENSG00000267288.2	17	45168800	1	0.0272472	-0.299224	-8.5191	-16.5677	chr17	45202081	C	G	rs7218068	15172	15172	antisense
AC138393.1	AC138393.1-72.3020343872562	chr1:223992875:C:T:rs6682180	1	223992875	0.261442	2622	ENSG00000185495.10	1	223992743	1	0.118597	0.168465	18.6717	-72.302	chr1	223992875	C	T	rs6682180	6666	6666	transcribed_unprocessed_pseudogene
AC138466.4	AC138466.4-23.7291152416156	chr12:132189162:C:G:rs11246977	12	132189162	0.496949	2622	ENSG00000279480.1	12	132200436	1	0.0394231	-0.0195638	-10.312	-23.7291	chr12	132189162	C	G	rs11246977	12867	12867	TEC
AC138470.1	AC138470.1-22.0107876420135	chr19:44350600:G:A:rs2262860	19	44350600	0.169718	2622	ENSG00000279103.1	19	44246478	1	0.0365111	-0.0191703	-9.90884	-22.0108	chr19	44350600	G	A	rs2262860	13405	13405	TEC
AC138649.1	AC138649.1-44.4652412911838	chr15:22772158:C:CAG:rs4035451	15	22772158	0.372426	2622	ENSG00000274253.4	15	22757857	1	0.07399	0.0299727	14.3884	-44.4652	chr15	22772158	C	CAG	rs4035451	9077	9077	sense_overlapping
AC138811.1	AC138811.1-56.1597813191828	chr16:18803199:G:T:rs12447002	16	18803199	0.405797	2622	ENSG00000260017.1	16	18803083	1	0.0929844	-0.0068195	-16.2979	-56.1598	chr16	18803199	G	T	rs12447002	7843	7843	antisense
AC138866.1	AC138866.1-24.3819821373248	chr5:70320547:A:G:rs199956240	5	70320547	0.404653	2622	ENSG00000253816.3	5	70219918	1	0.0405277	0.0401627	10.4615	-24.382	chr5	70320547	A	G	rs199956240	12702	12702	unprocessed_pseudogene
AC138866.2	AC138866.2-35.6840937199876	chr5:70943791:AT:A:rs1250514260	5	70943791	0.161137	2622	ENSG00000254701.3	5	70197255	1	0.059487	0.0527519	12.8015	-35.6841	chr5	70943791	AT	A	rs1250514260	10364	10364	unprocessed_pseudogene
AC138904.1	AC138904.1-14.2047761449488	chr16:28291966:C:CATGG:rs140535903	16	28291966	0.0539664	2622	ENSG00000246465.1	16	28284885	1	0.0232105	-0.0775278	-7.84648	-14.2048	chr16	28291966	C	CATGG	rs140535903	16081	16081	lincRNA
AC138932.1	AC138932.1-56.4614373247375	chr16:14961760:G:C:rs141941147	16	14961760	0.00915332	2622	ENSG00000183458.13	16	14911551	1	0.0934695	6.8568	16.3447	-56.4614	chr16	14961760	G	C	rs141941147	7804	7804	transcribed_unprocessed_pseudogene
AC138932.2	AC138932.2-11.6726099838459	chr16:14812410:C:T:rs140683400	16	14812410	0.0259344	2622	ENSG00000258354.1	16	14909887	1	0.0188785	0.0313994	7.06084	-11.6726	chr16	14812410	C	T	rs140683400	17247	17247	lincRNA
AC138932.3	AC138932.3-22.4646385473784	chr16:14957227:T:C:rs4985172	16	14957227	0.394546	2622	ENSG00000261819.1	16	14988259	1	0.0372808	0.108539	10.0167	-22.4646	chr16	14957227	T	C	rs4985172	13285	13285	processed_pseudogene
AC138932.5	AC138932.5-37.9345195550158	chr16:14957846:A:G:rs6498525	16	14957846	0.406941	2622	ENSG00000275910.1	16	15015828	1	0.0632232	0.0732375	13.2237	-37.9345	chr16	14957846	A	G	rs6498525	10057	10057	antisense
AC138965.3	AC138965.3-23.8755801653136	chr5:175917349:A:C:rs13357175	5	175917349	0.218154	2622	ENSG00000280068.1	5	175903874	1	0.039671	0.0180408	10.3457	-23.8756	chr5	175917349	A	C	rs13357175	12832	12832	TEC
AC138969.1	AC138969.1-271.048543144671	chr16:16232314:G:A:rs144648477	16	16232314	0.265637	2622	ENSG00000183889.12	16	16317444	1	0.381504	-2.63016	-39.9775	-271.049	chr16	16232314	G	A	rs144648477	1825	1825	protein_coding
AC138969.2	AC138969.2-252.621168455628	chr16:16204431:G:T:rs4780614	16	16204431	0.201373	2622	ENSG00000227827.3	16	16356224	1	0.360804	2.30783	38.243	-252.621	chr16	16204431	G	T	rs4780614	1954	1954	unprocessed_pseudogene
AC139100.2	AC139100.2-27.0594039017031	chr18:80095624:C:T:rs2139394	18	80095624	0.31865	2622	ENSG00000278000.1	18	80161752	1	0.0450475	0.0696372	11.0555	-27.0594	chr18	80095624	C	T	rs2139394	12053	12053	sense_intronic
AC139491.5	AC139491.5-362.681488583037	chr5:176084989:C:T:rs4466183	5	176084989	0.432113	2622	ENSG00000251623.2	5	176119545	1	0.474993	-1.26337	-48.4166	-362.681	chr5	176084989	C	T	rs4466183	1153	1153	transcribed_processed_pseudogene
AC139491.6	AC139491.6-12.7909618088805	chr5:176035455:A:G:rs62387030	5	176035455	0.407132	2622	ENSG00000283559.1	5	176143450	1	0.0207922	-0.0137174	-7.41731	-12.791	chr5	176035455	A	G	rs62387030	16733	16733	transcribed_unprocessed_pseudogene
AC139493.2	AC139493.2-28.9860661248221	chr5:176058814:T:C:rs62389169	5	176058814	0.448131	2622	ENSG00000283235.1	5	176173345	1	0.0482893	-0.00946608	-11.4659	-28.9861	chr5	176058814	T	C	rs62389169	11592	11592	processed_transcript
AC139495.3	AC139495.3-211.759328943654	chr5:70459269:G:A:rs486291	5	70459269	0.320175	2622	ENSG00000250138.4	5	69631963	1	0.312428	-8.65386	-34.3123	-211.759	chr5	70459269	G	A	rs486291	2418	2418	unprocessed_pseudogene
AC139530.1	AC139530.1-12.1139163269932	chr17:81633773:C:G:rs12948099	17	81633773	0.451945	2622	ENSG00000185527.12	17	81650459	1	0.0196337	-0.150551	-7.20345	-12.1139	chr17	81633773	C	G	rs12948099	17042	17042	protein_coding
AC139530.2	AC139530.2-33.2850884348036	chr17:81713201:C:CT:rs554844653	17	81713201	0.131579	2622	ENSG00000262049.1	17	81701324	1	0.0554895	0.31389	12.3377	-33.2851	chr17	81713201	C	CT	rs554844653	10752	10752	antisense
AC139530.4	AC139530.4-8.41803186981358	chr17:81711033:A:G:rs62077191	17	81711033	0.143211	2622	ENSG00000275902.1	17	81697025	1	0.0133125	0.0839348	5.91252	-8.41803	chr17	81711033	A	G	rs62077191	18822	18822	antisense
AC139720.1	AC139720.1-74.9515026163107	chr4:142671558:C:T:rs1373038	4	142671558	0.182685	2622	ENSG00000249806.1	4	142566019	1	0.122735	0.157265	19.0393	-74.9515	chr4	142671558	C	T	rs1373038	6483	6483	lincRNA
AC139749.1	AC139749.1-12.4670568782302	chr11:930771:C:T:rs7483631	11	930771	0.146644	2622	ENSG00000254872.3	11	1049880	1	0.020238	0.0170431	7.31572	-12.4671	chr11	930771	C	T	rs7483631	16875	16875	lincRNA
AC139768.1	AC139768.1-165.517703134174	chr12:51202980:T:C:rs10735832	12	51202980	0.296148	2622	ENSG00000184271.17	12	51186936	1	0.253318	2.82125	29.6482	-165.518	chr12	51202980	T	C	rs10735832	3121	3121	protein_coding
AC139768.2	AC139768.2-93.3653763607583	chr12:51199833:T:G:rs4077093	12	51199833	0.217201	2622	ENSG00000278126.1	12	51201684	1	0.150973	0.198685	21.4646	-93.3654	chr12	51199833	T	G	rs4077093	5423	5423	sense_intronic
AC139795.1	AC139795.1-10.0274544148159	chr5:177638132:A:C:rs185056016	5	177638132	0.00572082	2622	ENSG00000246596.7	5	177619059	1	0.0160636	0.41584	6.50386	-10.0275	chr5	177638132	A	C	rs185056016	18065	18065	transcribed_unprocessed_pseudogene
AC139795.2	AC139795.2-63.5703800918827	chr5:177603743:G:C:rs2046511	5	177603743	0.47521	2622	ENSG00000247679.2	5	177611253	1	0.10483	0.195683	17.419	-63.5704	chr5	177603743	G	C	rs2046511	7278	7278	antisense
AC139795.3	AC139795.3-34.3614669795534	chr5:177559205:G:A:rs28367897	5	177559205	0.470442	2622	ENSG00000272459.1	5	177554824	1	0.0572849	-0.0251992	-12.5477	-34.3615	chr5	177559205	G	A	rs28367897	10594	10594	lincRNA
AC139887.1	AC139887.1-13.330455666951	chr4:772737:C:T:rs11248039	4	772737	0.323227	2622	ENSG00000233799.1	4	764487	1	0.0217152	-0.00745924	-7.58373	-13.3305	chr4	772737	C	T	rs11248039	16477	16477	antisense
AC139887.2	AC139887.2-42.0095584735242	chr4:762257:T:C:rs28497436	4	762257	0.340389	2622	ENSG00000249592.5	4	762387	1	0.0699548	-0.193444	-13.9602	-42.0096	chr4	762257	T	C	rs28497436	9369	9369	antisense
AC140125.1	AC140125.1-77.8376256831936	chr5:177754364:G:A:rs560672714	5	177754364	0.107361	2622	ENSG00000248943.1	5	177801204	1	0.12722	0.0350843	19.4338	-77.8376	chr5	177754364	G	A	rs560672714	6212	6212	lincRNA
AC140125.2	AC140125.2-162.92586951056	chr5:177786110:T:A:rs116595296	5	177786110	0.246568	2622	ENSG00000249109.1	5	177782197	1	0.249861	0.0689997	29.3773	-162.926	chr5	177786110	T	A	rs116595296	3171	3171	antisense
AC140134.1	AC140134.1-52.0412835074699	chr5:70444384:G:A:rs758194496	5	70444384	0.0610221	2622	ENSG00000179978.11	5	70094659	1	0.0863371	0.997104	15.6473	-52.0413	chr5	70444384	G	A	rs758194496	8277	8277	unprocessed_pseudogene
AC141424.1	AC141424.1-11.5049129183722	chr17:540838:T:C:rs7217744	17	540838	0.0665523	2622	ENSG00000241525.4	17	404468	1	0.0185916	0.0377108	7.00594	-11.5049	chr17	540838	T	C	rs7217744	17317	17317	antisense
AC141557.1	AC141557.1-32.8294656132022	chr12:9452296:A:T:rs55697855	12	9452296	0.0724638	2622	ENSG00000256673.1	12	9398355	1	0.0547287	0.026429	12.2479	-32.8295	chr12	9452296	A	T	rs55697855	10834	10834	unprocessed_pseudogene
AC141586.1	AC141586.1-100.005242430432	chr16:2684792:G:A:rs148624502	16	2684792	0.0116323	2622	ENSG00000215154.6	16	2603350	1	0.160938	0.856661	22.2929	-100.005	chr16	2684792	G	A	rs148624502	5175	5175	transcribed_unprocessed_pseudogene
AC141586.3	AC141586.3-277.090718345388	chr16:2661367:A:G:rs3088156	16	2661367	0.351831	2622	ENSG00000261093.1	16	2597881	1	0.388147	0.162008	40.5423	-277.091	chr16	2661367	A	G	rs3088156	1795	1795	antisense
AC141930.2	AC141930.2-9.86505069274434	chr2:1532160:A:C:rs112005524	2	1532160	0.433066	2622	ENSG00000283766.1	2	1552445	1	0.0157858	0.00214153	6.44647	-9.86505	chr2	1532160	A	C	rs112005524	18147	18147	lincRNA
AC144652.1	AC144652.1-50.2378462672538	chr7:155305200:G:A:rs12534319	7	155305200	0.281846	2622	ENSG00000273117.1	7	155295918	1	0.083412	0.204498	15.3554	-50.2378	chr7	155305200	G	A	rs12534319	8450	8450	lincRNA
AC144831.1	AC144831.1-48.5814602932338	chr17:83101521:G:A:rs113262664	17	83101521	0.0394737	2622	ENSG00000261888.1	17	83104255	1	0.0807176	0.639572	15.0832	-48.5815	chr17	83101521	G	A	rs113262664	8624	8624	lincRNA
AC145124.1	AC145124.1-60.2526459254837	chr8:12194966:G:C:rs62494612	8	12194966	0.286041	2622	ENSG00000255495.1	8	12194467	1	0.099545	-0.0637942	-16.9244	-60.2526	chr8	12194966	G	C	rs62494612	7497	7497	antisense
AC145285.2	AC145285.2-17.8079849397441	chr16:28826194:T:C:rs8049439	16	28826194	0.354882	2622	ENSG00000251417.2	16	28802743	1	0.029363	-0.0322151	-8.85331	-17.808	chr16	28826194	T	C	rs8049439	14756	14756	lincRNA
AC145343.1	AC145343.1-8.53912836389218	chr17:68097873:C:T:rs143007907	17	68097873	0.0699847	2622	ENSG00000265055.1	17	68096046	1	0.0135193	0.0100566	5.9589	-8.53913	chr17	68097873	C	T	rs143007907	18762	18762	lincRNA
AC145422.1	AC145422.1-15.8621068409276	chr12:121679913:G:A:rs117592564	12	121679913	0.125477	2622	ENSG00000256742.1	12	121580792	1	0.0260426	-0.0540549	-8.32351	-15.8621	chr12	121679913	G	A	rs117592564	15452	15452	lincRNA
AC145423.3	AC145423.3-9.2746901455832	chr12:123516104:G:A:rs75722792	12	123516104	0.227879	2622	ENSG00000278112.1	12	123519390	1	0.0147762	-0.030083	-6.23373	-9.27469	chr12	123516104	G	A	rs75722792	18467	18467	sense_intronic
AC146944.2	AC146944.2-10.3901821183775	chr5:70454614:T:G:rs572127818	5	70454614	0.267353	2622	ENSG00000250687.6	5	70462244	1	0.0166841	-0.140409	-6.63038	-10.3902	chr5	70454614	T	G	rs572127818	17867	17867	transcribed_unprocessed_pseudogene
AC146944.3	AC146944.3-315.020365211206	chr5:70494845:G:A:rs201182959	5	70494845	0.194699	2622	ENSG00000253333.1	5	70495100	1	0.42826	-0.0700834	-44.0543	-315.02	chr5	70494845	G	A	rs201182959	1407	1407	unprocessed_pseudogene
AC146944.4	AC146944.4-246.160673098036	chr5:70443184:G:C:rs257505	5	70443184	0.2582	2622	ENSG00000269983.1	5	70449636	1	0.353385	-0.100283	-37.6301	-246.161	chr5	70443184	G	C	rs257505	2034	2034	lincRNA
AC146949.1	AC146949.1-33.8354811593865	chr5:71231429:G:A:rs150988224	5	71231429	0.409802	2622	ENSG00000235558.3	5	71220356	1	0.056408	0.0109591	12.4455	-33.8355	chr5	71231429	G	A	rs150988224	10674	10674	unprocessed_pseudogene
AC147067.1	AC147067.1-89.0137392439305	chr4:1605698:G:A:rs55717975	4	1605698	0.481693	2622	ENSG00000244459.2	4	1574062	1	0.14438	0.389636	20.9097	-89.0137	chr4	1605698	G	A	rs55717975	5593	5593	lincRNA
AC147067.2	AC147067.2-16.2747880798422	chr4:1610703:C:A:rs116816978	4	1610703	0.190694	2622	ENSG00000272783.1	4	1550284	1	0.0267473	0.010628	8.43842	-16.2748	chr4	1610703	C	A	rs116816978	15293	15293	lincRNA
AC147651.1	AC147651.1-108.614538914526	chr7:524603:A:G:rs9801322	7	524603	0.175439	2622	ENSG00000223855.1	7	520391	1	0.173688	-0.569952	-23.3371	-108.615	chr7	524603	A	G	rs9801322	4852	4852	lincRNA
AC147651.4	AC147651.4-17.1511057657588	chr7:726379:T:C:rs79215835	7	726379	0.249809	2622	ENSG00000237181.1	7	603185	1	0.0282428	-0.144671	-8.67778	-17.1511	chr7	726379	T	C	rs79215835	14966	14966	antisense
AC148476.1	AC148476.1-47.38353787377	chr12:132441951:CGTCT:C:rs575826276	12	132441951	0.0120137	2622	ENSG00000274373.1	12	132424504	1	0.0787644	0.465523	14.8838	-47.3835	chr12	132441951	CGTCT	C	rs575826276	8747	8747	lincRNA
AC156455.1	AC156455.1-15.058668070634	chr12:122047797:A:T:rs191131131	12	122047797	0.0064836	2622	ENSG00000256546.1	12	122063306	1	0.0246701	0.0754849	8.09549	-15.0587	chr12	122047797	A	T	rs191131131	15740	15740	processed_transcript
AC215522.1	AC215522.1-53.0991306213072	chr7:42038:G:C:rs35036037	7	42038	0.421053	2622	ENSG00000273644.1	7	37032	1	0.0880489	-0.0269449	-15.8165	-53.0991	chr7	42038	G	C	rs35036037	8157	8157	processed_pseudogene
AC231981.1	AC231981.1-12.5325144637072	chr2:3524018:A:G:rs75827652	2	3524018	0.133105	2622	ENSG00000235078.1	2	3519275	1	0.02035	-0.0331612	-7.33636	-12.5325	chr2	3524018	A	G	rs75827652	16851	16851	antisense
AC233280.1	AC233280.1-37.6420022195005	chr3:195943360:T:C:rs62285271	3	195943360	0.174485	2622	ENSG00000229178.1	3	195655565	1	0.0627383	-0.0329515	-13.1695	-37.642	chr3	195943360	T	C	rs62285271	10108	10108	lincRNA
AC233723.1	AC233723.1-20.0274405979505	chr17:4802750:TA:T:rs71367856	17	4802750	0.0934401	2622	ENSG00000262165.2	17	4801159	1	0.0331422	-0.0285302	-9.42416	-20.0274	chr17	4802750	TA	T	rs71367856	13997	13997	protein_coding
AC233968.1	AC233968.1-131.801884832773	chr17:38257723:C:G:rs7225885	17	38257723	0.0711289	2622	ENSG00000274615.1	17	38078262	1	0.207095	-0.0620843	-26.014	-131.802	chr17	38257723	C	G	rs7225885	3849	3849	unprocessed_pseudogene
AC234582.2	AC234582.2-22.9804932753077	chr1:155227477:T:C:rs2974929	1	155227477	0.492372	2622	ENSG00000236263.1	1	155211151	1	0.0381552	-0.0256118	-10.1381	-22.9805	chr1	155227477	T	C	rs2974929	13134	13134	antisense
AC234775.4	AC234775.4-19.490461820733	chrX:101626444:A:G:rs6995	X	101626444	0.221396	2622	ENSG00000286000.1	X	101640421	1	0.0322287	0.0182859	9.28899	-19.4905	chrX	101626444	A	G	rs6995	14194	14194	lincRNA
AC239799.1	AC239799.1-114.339087949712	chr1:146067922:C:T:rs1253257273	1	146067922	0.126812	2622	ENSG00000276509.1	1	146235806	1	0.182062	-0.0484811	-24.015	-114.339	chr1	146067922	C	T	rs1253257273	4536	4536	lincRNA
AC239803.1	AC239803.1-40.0310089206374	chr1:148100896:G:T:rs1395249236	1	148100896	0.0474828	2622	ENSG00000232265.7	1	148162360	1	0.0666919	0.00152012	13.6069	-40.031	chr1	148100896	G	T	rs1395249236	9734	9734	lincRNA
AC239803.2	AC239803.2-21.188780438235	chr1:148012247:G:A:rs149917114	1	148012247	0.222921	2622	ENSG00000273059.1	1	148011799	1	0.0351158	-0.0318038	-9.71063	-21.1888	chr1	148012247	G	A	rs149917114	13630	13630	lincRNA
AC239803.3	AC239803.3-14.2475130296868	chr1:148012247:G:A:rs149917114	1	148012247	0.222921	2622	ENSG00000274372.4	1	148021850	1	0.0232835	0.0241293	7.85912	-14.2475	chr1	148012247	G	A	rs149917114	16065	16065	lincRNA
AC239811.1	AC239811.1-143.53318293619	chr1:148645763:C:T:rs1483393254	1	148645763	0.0429062	2622	ENSG00000286019.1	1	148607040	1	0.223488	1.17964	27.3078	-143.533	chr1	148645763	C	T	rs1483393254	3568	3568	protein_coding
AC241377.2	AC241377.2-16.3861071228084	chr1:120334226:C:T:rs1287708927	1	120334226	0.249237	2622	ENSG00000275585.2	1	120985692	1	0.0269374	-0.00404815	-8.46917	-16.3861	chr1	120334226	C	T	rs1287708927	15245	15245	transcribed_unprocessed_pseudogene
AC241377.3	AC241377.3-617.5357693715	chr1:120944682:T:C:rs1363645563	1	120944682	0.169336	2622	ENSG00000281741.2	1	120913151	1	0.667559	-0.586973	-72.1308	-617.536	chr1	120944682	T	C	rs1363645563	595	595	TEC
AC241377.4	AC241377.4-141.105150469438	chr1:120910008:G:A:rs1481908012	1	120910008	0.255339	2622	ENSG00000285215.2	1	120963645	1	0.220123	-0.0751228	-27.0429	-141.105	chr1	120910008	G	A	rs1481908012	3618	3618	transcribed_unprocessed_pseudogene
AC241952.1	AC241952.1-237.80804137609	chr1:120534762:A:G:rs1208552221	1	120534762	0.341152	2622	ENSG00000275131.3	1	120489860	1	0.343668	-1.30327	-36.8334	-237.808	chr1	120534762	A	G	rs1208552221	2156	2156	transcribed_unprocessed_pseudogene
AC242376.1	AC242376.1-133.63722532943	chr15:23311680:C:A:rs612311	15	23311680	0.110412	2622	ENSG00000259414.1	15	23289303	1	0.209682	0.00575752	26.2188	-133.637	chr15	23311680	C	A	rs612311	3786	3786	unprocessed_pseudogene
AC242843.1	AC242843.1-29.8935660531194	chr1:149650463:C:T:rs1179092726	1	149650463	0.0192601	2622	ENSG00000286219.1	1	149390614	1	0.0498131	-0.531815	-11.6547	-29.8936	chr1	149650463	C	T	rs1179092726	11372	11372	protein_coding
AC242988.2	AC242988.2-45.3027378320119	chr1:150157887:C:T:rs59607464	1	150157887	0.166285	2622	ENSG00000285554.1	1	150173049	1	0.0753625	0.181731	14.532	-45.3027	chr1	150157887	C	T	rs59607464	8980	8980	lincRNA
AC243591.1	AC243591.1-554.449088017732	chrX:153026306:A:T:rs5924799	X	153026306	0.119947	2622	ENSG00000234200.2	X	153028785	1	0.627697	0.0697469	66.0938	-554.449	chrX	153026306	A	T	rs5924799	677	677	unprocessed_pseudogene
AC243772.2	AC243772.2-51.2933553147103	chr1:149811949:C:G:rs146629595	1	149811949	0.00591152	2622	ENSG00000233030.2	1	149785659	1	0.085125	0.77036	15.5268	-51.2934	chr1	149811949	C	G	rs146629595	8331	8331	antisense
AC243772.3	AC243772.3-43.1177275123556	chr1:149811949:C:G:rs146629595	1	149811949	0.00591152	2622	ENSG00000234232.7	1	149676851	1	0.0717777	0.0741168	14.1548	-43.1177	chr1	149811949	C	G	rs146629595	9235	9235	transcribed_unprocessed_pseudogene
AC243829.1	AC243829.1-605.430831178329	chr17:36182122:G:T:rs145163437	17	36182122	0.106979	2622	ENSG00000274767.1	17	36183235	1	0.660254	3.23511	70.9598	-605.431	chr17	36182122	G	T	rs145163437	618	618	antisense
AC243829.2	AC243829.2-9.81676318145905	chr17:36131552:C:T:rs2158114	17	36131552	0.287567	2622	ENSG00000276241.1	17	36116177	1	0.0157032	0.00233952	6.42931	-9.81676	chr17	36131552	C	T	rs2158114	18168	18168	antisense
AC243829.4	AC243829.4-82.970328048171	chr17:36074796:A:G:rs76020764	17	36074796	0.0238368	2622	ENSG00000277089.4	17	36072866	1	0.135142	0.327021	20.1213	-82.9703	chr17	36074796	A	G	rs76020764	5876	5876	antisense
AC243830.2	AC243830.2-66.3177816313975	chr17:36608913:C:T:rs1061121	17	36608913	0.351831	2622	ENSG00000275720.1	17	36634069	1	0.109184	-0.0775606	-17.8205	-66.3178	chr17	36608913	C	T	rs1061121	7067	7067	lincRNA
AC243960.1	AC243960.1-61.0063139692861	chr19:41601052:ACGCACGCG:A:rs1392648690	19	41601052	0.0114416	2622	ENSG00000268027.5	19	41545192	1	0.100748	-3.80127	-17.0377	-61.0063	chr19	41601052	ACGCACGCG	A	rs1392648690	7457	7457	lincRNA
AC243962.1	AC243962.1-11.0103754992316	chr19:54660452:A:G:rs417477	19	54660452	0.122235	2622	ENSG00000225370.1	19	54671231	1	0.0177453	0.0204129	6.84168	-11.0104	chr19	54660452	A	G	rs417477	17570	17570	unprocessed_pseudogene
AC243964.1	AC243964.1-17.1840011918826	chr19:44555395:A:T:rs12974181	19	44555395	0.195271	2622	ENSG00000224366.1	19	44570304	1	0.0282989	0.000274698	8.68665	-17.184	chr19	44555395	A	T	rs12974181	14953	14953	unprocessed_pseudogene
AC243964.2	AC243964.2-13.7474737125828	chr19:44718495:T:C:rs79638902	19	44718495	0.136346	2622	ENSG00000266903.1	19	44632199	1	0.0224285	-0.0201136	-7.71008	-13.7475	chr19	44718495	T	C	rs79638902	16297	16297	antisense
AC243964.3	AC243964.3-19.3678333935547	chr19:44581791:A:T:rs73048313	19	44581791	0.467201	2622	ENSG00000279095.1	19	44664131	1	0.03202	0.119289	9.25787	-19.3678	chr19	44581791	A	T	rs73048313	14225	14225	TEC
AC243965.1	AC243965.1-53.5867783362069	chr14:22557546:G:A:rs12887841	14	22557546	0.0993516	2622	ENSG00000259003.1	14	22556640	1	0.0888369	0.0129364	15.894	-53.5868	chr14	22557546	G	A	rs12887841	8110	8110	lincRNA
AC244021.1	AC244021.1-17.0033708350397	chr1:120488310:C:T:rs1439668011	1	120488310	0.00533944	2622	ENSG00000227082.2	1	121396754	1	0.0279908	0.128563	8.63786	-17.0034	chr1	120488310	C	T	rs1439668011	15009	15009	lincRNA
AC244034.1	AC244034.1-8.17430511389905	chr1:206507103:A:T:rs3813975	1	206507103	0.0314645	2622	ENSG00000234981.1	1	206528915	1	0.0128963	0.0711694	5.81815	-8.17431	chr1	206507103	A	T	rs3813975	18903	18903	processed_pseudogene
AC244034.2	AC244034.2-436.666262449333	chr1:206502998:G:A:rs3860295	1	206502998	0.488558	2622	ENSG00000261000.1	1	206503948	1	0.540143	0.370292	55.1667	-436.666	chr1	206502998	G	A	rs3860295	888	888	lincRNA
AC244034.3	AC244034.3-10.326572786952	chr1:206504565:G:T:rs79171181	1	206504565	0.0312738	2622	ENSG00000279946.1	1	206541758	1	0.0165753	0.00522178	6.60835	-10.3266	chr1	206504565	G	T	rs79171181	17912	17912	TEC
AC244154.1	AC244154.1-19.111150259369	chr17:38282893:T:A:rs2411146	17	38282893	0.0749428	2622	ENSG00000274487.2	17	38195703	1	0.0315831	-0.207776	-9.19242	-19.1112	chr17	38282893	T	A	rs2411146	14311	14311	transcribed_unprocessed_pseudogene
AC244157.2	AC244157.2-48.9465430229733	chr22:22766062:A:G:rs5996379	22	22766062	0.305492	2622	ENSG00000275772.1	22	22785643	1	0.0813121	0.167875	15.1435	-48.9465	chr22	22766062	A	G	rs5996379	8578	8578	processed_pseudogene
AC244197.2	AC244197.2-659.78301751886	chrX:149527012:G:T:rs72611289	X	149527012	0.328947	2622	ENSG00000238039.1	X	149511509	1	0.69185	-0.494553	-76.2708	-659.783	chrX	149527012	G	T	rs72611289	547	547	lincRNA
AC244205.2	AC244205.2-13.7241757770489	chr2:88831873:G:A:rs115975731	2	88831873	0.0276506	2622	ENSG00000283270.1	2	88811186	1	0.0223886	0.0304377	7.70307	-13.7242	chr2	88831873	G	A	rs115975731	16307	16307	transcribed_unprocessed_pseudogene
AC244394.2	AC244394.2-15.0692223276807	chr1:147038797:G:T:rs1969872	1	147038797	0.295385	2622	ENSG00000234225.2	1	147001931	1	0.0246881	0.000992344	8.09853	-15.0692	chr1	147038797	G	T	rs1969872	15736	15736	lincRNA
AC244502.1	AC244502.1-33.0498535414756	chr14:22428436:G:GA:rs1249748083	14	22428436	0.284706	2622	ENSG00000251002.7	14	22380680	1	0.0550968	-0.12813	-12.2915	-33.0499	chr14	22428436	G	GA	rs1249748083	10798	10798	processed_transcript
AC244669.1	AC244669.1-139.506020454194	chr1:120342042:A:G:rs1384702354	1	120342042	0.290999	2622	ENSG00000223804.5	1	120267334	1	0.217898	-0.325921	-26.8676	-139.506	chr1	120342042	A	G	rs1384702354	3665	3665	transcribed_unprocessed_pseudogene
AC245036.3	AC245036.3-15.7396133813393	chr19:54634593:G:A:rs112057237	19	54634593	0.0654081	2622	ENSG00000237323.1	19	54652085	1	0.0258334	0.000490372	8.28912	-15.7396	chr19	54634593	G	A	rs112057237	15496	15496	unprocessed_pseudogene
AC245036.5	AC245036.5-130.492179231896	chr19:54581706:A:G:rs8105566	19	54581706	0.115561	2622	ENSG00000269271.1	19	54589441	1	0.205243	-0.931144	-25.8673	-130.492	chr19	54581706	A	G	rs8105566	3893	3893	lincRNA
AC245052.3	AC245052.3-40.3654672418349	chr19:54228477:C:T:rs11881993	19	54228477	0.377574	2622	ENSG00000235081.1	19	54229036	1	0.0672442	0.0402195	13.6671	-40.3655	chr19	54228477	C	T	rs11881993	9685	9685	processed_pseudogene
AC245052.7	AC245052.7-27.9797932483453	chr19:54219987:T:C:rs74407620	19	54219987	0.135584	2622	ENSG00000269524.1	19	54224523	1	0.0465973	0.0197881	11.2532	-27.9798	chr19	54219987	T	C	rs74407620	11802	11802	lincRNA
AC245060.4	AC245060.4-327.4586392888	chr22:22297790:G:T:rs11090028	22	22297790	0.418192	2622	ENSG00000272779.1	22	22303224	1	0.440839	1.22375	45.1966	-327.459	chr22	22297790	G	T	rs11090028	1353	1353	transcribed_unprocessed_pseudogene
AC245060.5	AC245060.5-24.0438744731596	chr22:22263545:G:A:rs28802892	22	22263545	0.41495	2622	ENSG00000274422.1	22	22283928	1	0.0399557	0.0492872	10.3843	-24.0439	chr22	22263545	G	A	rs28802892	12790	12790	lincRNA
AC245100.4	AC245100.4-90.3116058286207	chr1:148423509:A:C:rs796630731	1	148423509	0.420481	2622	ENSG00000231551.8	1	148402516	1	0.146352	-0.268062	-21.0763	-90.3116	chr1	148423509	A	C	rs796630731	5543	5543	transcribed_unprocessed_pseudogene
AC245100.7	AC245100.7-19.7097484625834	chr1:148412075:C:T:rs28845487	1	148412075	0.388635	2622	ENSG00000272824.1	1	148358245	1	0.0326018	-0.015366	-9.34441	-19.7097	chr1	148412075	C	T	rs28845487	14111	14111	lincRNA
AC245128.3	AC245128.3-44.2766309239537	chr19:54876794:A:G:rs76859078	19	54876794	0.252098	2622	ENSG00000268734.1	19	54890673	1	0.0736806	1.21285	14.3559	-44.2766	chr19	54876794	A	G	rs76859078	9114	9114	lincRNA
AC245140.1	AC245140.1-7.17497528226062	chrX:154423462:C:CA:rs1210885661	X	154423462	0.155988	2622	ENSG00000231830.1	X	154333960	1	0.0111922	0.0118589	5.41547	-7.17498	chrX	154423462	C	CA	rs1210885661	19044	19044	antisense
AC245140.2	AC245140.2-233.177259285557	chrX:154400814:G:A:rs4909	X	154400814	0.0989703	2622	ENSG00000280195.1	X	154396878	1	0.338219	0.355234	36.3894	-233.177	chrX	154400814	G	A	rs4909	2195	2195	antisense
AC245297.1	AC245297.1-125.620073240356	chr1:149146623:G:A:rs1310969348	1	149146623	0.441648	2622	ENSG00000215861.5	1	149197992	1	0.19832	-0.0992776	-25.3172	-125.62	chr1	149146623	G	A	rs1310969348	4016	4016	unprocessed_pseudogene
AC245297.2	AC245297.2-26.4526087398735	chr1:149030166:T:C:rs1255061428	1	149030166	0.167429	2622	ENSG00000272755.1	1	149264252	1	0.0440247	-0.0254156	-10.9234	-26.4526	chr1	149030166	T	C	rs1255061428	12167	12167	lincRNA
AC245297.3	AC245297.3-172.762238677156	chr1:149267943:A:G:rs76785952	1	149267943	0.379481	2622	ENSG00000274265.4	1	149176022	1	0.262899	-0.483198	-30.3994	-172.762	chr1	149267943	A	G	rs76785952	2990	2990	lincRNA
AC245452.1	AC245452.1-149.871206536428	chr22:21938623:C:A:rs240066	22	21938623	0.483982	2622	ENSG00000224086.5	22	21938293	1	0.232206	-0.47037	-27.9929	-149.871	chr22	21938623	C	A	rs240066	3440	3440	antisense
AC245505.2	AC245505.2-16.0351257259017	chr14:22007898:AAGGT:A:rs377381134	14	22007898	0.128528	2622	ENSG00000258705.2	14	22011910	1	0.0263381	0.0110475	8.37186	-16.0351	chr14	22007898	AAGGT	A	rs377381134	15380	15380	processed_pseudogene
AC245748.3	AC245748.3-23.2200570302786	chr19:44553995:G:T:rs10409076	19	44553995	0.187834	2622	ENSG00000267614.1	19	44536263	1	0.0385611	0.000515363	10.1941	-23.2201	chr19	44553995	G	T	rs10409076	13008	13008	lincRNA
AC245884.2	AC245884.2-33.1267852435449	chr19:54317278:C:T:rs73055474	19	54317278	0.0949657	2622	ENSG00000234436.1	19	54301758	1	0.0552252	-0.0873979	-12.3066	-33.1268	chr19	54317278	C	T	rs73055474	10791	10791	unprocessed_pseudogene
AC245884.6	AC245884.6-8.88592862477716	chr19:54339821:G:GC:rs76059719	19	54339821	0.444317	2622	ENSG00000250507.1	19	54328272	1	0.0141118	0.0127024	6.0899	-8.88593	chr19	54339821	G	GC	rs76059719	18630	18630	transcribed_unprocessed_pseudogene
AC245884.8	AC245884.8-245.339350353257	chr19:54442714:C:A:rs4806757	19	54442714	0.314836	2622	ENSG00000267838.2	19	54438665	1	0.352436	-0.51675	-37.552	-245.339	chr19	54442714	C	A	rs4806757	2064	2064	lincRNA
AC246785.1	AC246785.1-13.2252692322985	chr1:144521960:TTGTGTG:T:rs1279875747	1	144521960	0.0265065	2622	ENSG00000229002.1	1	144472535	1	0.0215352	0.000338667	7.55155	-13.2253	chr1	144521960	TTGTGTG	T	rs1279875747	16525	16525	unprocessed_pseudogene
AC246787.2	AC246787.2-27.5415022863232	chr14:105890932:T:C:rs188071262	14	105890932	0.215103	2622	ENSG00000244620.1	14	105890084	1	0.0458596	-0.0375841	-11.1594	-27.5415	chr14	105890932	T	C	rs188071262	11892	11892	lincRNA
AC246817.1	AC246817.1-44.286166807167	chr8:2733915:GTTC:G:rs1270660365	8	2733915	0.329329	2622	ENSG00000253853.1	8	2727318	1	0.0736963	0.00557955	14.3575	-44.2862	chr8	2733915	GTTC	G	rs1270660365	9113	9113	lincRNA
AC246817.2	AC246817.2-61.2885602810655	chr8:2733915:GTTC:G:rs1270660365	8	2733915	0.329329	2622	ENSG00000254319.5	8	2666079	1	0.101198	0.0209224	17.08	-61.2886	chr8	2733915	GTTC	G	rs1270660365	7442	7442	lincRNA
AC247036.1	AC247036.1-11.1578635937717	chr14:106071777:G:A:rs10135041	14	106071777	0.433829	2622	ENSG00000271201.1	14	106206603	1	0.0179977	0.000655411	6.89105	-11.1579	chr14	106071777	G	A	rs10135041	17495	17495	lincRNA
AC253536.1	AC253536.1-192.831646411143	chr22:24001379:A:G:rs1439613518	22	24001379	0.455568	2622	ENSG00000224205.2	22	23976872	1	0.288812	0.0434181	32.4377	-192.832	chr22	24001379	A	G	rs1439613518	2688	2688	transcribed_unprocessed_pseudogene
AC253536.6	AC253536.6-554.822685318064	chr22:23924539:T:C:rs5751775	22	23924539	0.424676	2622	ENSG00000272787.1	22	23969211	1	0.627947	-0.2627	-66.1291	-554.823	chr22	23924539	T	C	rs5751775	673	673	lincRNA
AC253572.1	AC253572.1-379.414850013446	chr1:120324250:C:A:rs1283582949	1	120324250	0.26087	2622	ENSG00000286106.1	1	120723946	1	0.490486	-0.834534	-49.9423	-379.415	chr1	120324250	C	A	rs1283582949	1088	1088	protein_coding
AC253576.2	AC253576.2-76.3987350499644	chr4:131281:C:T:rs1424781753	4	131281	0.396262	2622	ENSG00000275426.1	4	149738	1	0.124986	0.0355405	19.2379	-76.3987	chr4	131281	C	T	rs1424781753	6280	6280	sense_intronic
AC254562.1	AC254562.1-72.0130171583926	chr22:42132561:C:T:rs1080983	22	42132561	0.331426	2622	ENSG00000227370.1	22	42132543	1	0.118145	-0.0879827	-18.6313	-72.013	chr22	42132561	C	T	rs1080983	6683	6683	processed_pseudogene
AC254562.2	AC254562.2-27.740640195269	chr22:42072531:A:G:rs133379	22	42072531	0.326278	2622	ENSG00000232710.1	22	42136433	1	0.0461948	-0.0218067	-11.2021	-27.7406	chr22	42072531	A	G	rs133379	11849	11849	lincRNA
AC254562.3	AC254562.3-85.0404902980002	chr22:42138066:A:G:rs4993393	22	42138066	0.34611	2622	ENSG00000281538.1	22	42138060	1	0.138317	-0.105057	-20.3938	-85.0405	chr22	42138066	A	G	rs4993393	5748	5748	lincRNA
ACAA2	ACAA2-17.8066436055298	chr18:49762679:C:G:rs75116816	18	49762679	0.194317	2622	ENSG00000167315.18	18	49782164	1	0.0293607	1.47092	8.85295	-17.8066	chr18	49762679	C	G	rs75116816	14757	14757	protein_coding
ACACA	ACACA-9.7892252552388	chr17:37495652:T:TTTTTTTTG:rs72333753	17	37495652	0.157132	2622	ENSG00000278540.5	17	37084992	1	0.0156561	0.360767	6.41951	-9.78923	chr17	37495652	T	TTTTTTTTG	rs72333753	18184	18184	protein_coding
ACACB	ACACB-128.327759936242	chr12:109158046:C:T:rs34266	12	109158046	0.328375	2622	ENSG00000076555.15	12	109116595	1	0.202175	-1.63296	-25.6238	-128.328	chr12	109158046	C	T	rs34266	3958	3958	protein_coding
ACAD11	ACAD11-62.3198286659678	chr3:132535169:C:T:rs115031146	3	132535169	0.00553013	2622	ENSG00000240303.8	3	132558138	1	0.102841	-4.87108	-17.2339	-62.3198	chr3	132535169	C	T	rs115031146	7380	7380	protein_coding
ACAD8	ACAD8-176.801188259197	chr11:134254720:T:C:rs1551182	11	134254720	0.279939	2622	ENSG00000151498.11	11	134253495	1	0.268188	1.79345	30.8144	-176.801	chr11	134254720	T	C	rs1551182	2934	2934	protein_coding
ACAD9	ACAD9-291.736324533695	chr3:128851315:A:C:rs62274462	3	128851315	0.00953471	2622	ENSG00000177646.19	3	128879596	1	0.403955	11.4475	41.9045	-291.736	chr3	128851315	A	C	rs62274462	1585	1585	protein_coding
ACADM	ACADM-64.8430474408496	chr1:75751508:G:A:rs77773255	1	75751508	0.294432	2622	ENSG00000117054.13	1	75724347	1	0.106849	0.884507	17.6059	-64.843	chr1	75751508	G	A	rs77773255	7183	7183	protein_coding
ACADSB	ACADSB-11.9491411065323	chr10:123004406:TG:T:rs66518916	10	123004406	0.440122	2622	ENSG00000196177.12	10	123008979	1	0.0193518	0.287405	7.15051	-11.9491	chr10	123004406	TG	T	rs66518916	17125	17125	protein_coding
ACADVL	ACADVL-46.1189188555837	chr17:7212835:C:T:rs35224044	17	7212835	0.410183	2622	ENSG00000072778.20	17	7217125	1	0.0766983	-8.20957	-14.6708	-46.1189	chr17	7212835	C	T	rs35224044	8900	8900	protein_coding
ACAP1	ACAP1-146.81453965597	chr17:7337072:C:T:rs61759532	17	7337072	0.223875	2622	ENSG00000072818.12	17	7336529	1	0.228014	-26.9668	-27.6636	-146.815	chr17	7337072	C	T	rs61759532	3482	3482	protein_coding
ACAT1	ACAT1-109.827858044059	chr11:108121585:C:G:rs3741054	11	108121585	0.17029	2622	ENSG00000075239.13	11	108121516	1	0.17547	1.25828	23.4818	-109.828	chr11	108121585	C	G	rs3741054	4733	4733	protein_coding
ACAT2	ACAT2-27.5315152435227	chr6:159736872:C:T:rs2842972	6	159736872	0.432876	2622	ENSG00000120437.8	6	159760328	1	0.0458427	-0.444623	-11.1573	-27.5315	chr6	159736872	C	T	rs2842972	11897	11897	protein_coding
ACBD4	ACBD4-58.6951995633259	chr17:45135596:G:T:rs2291447	17	45135596	0.499428	2622	ENSG00000181513.14	17	45132600	1	0.0970538	0.863714	16.6882	-58.6952	chr17	45135596	G	T	rs2291447	7605	7605	protein_coding
ACBD6	ACBD6-72.3082876923615	chr1:180397348:G:C:rs10798759	1	180397348	0.364035	2622	ENSG00000230124.8	1	180269653	1	0.118607	-1.3009	-18.6726	-72.3083	chr1	180397348	G	C	rs10798759	6665	6665	protein_coding
ACBD7	ACBD7-62.7307735261891	chr10:15095907:C:T:rs6602811	10	15095907	0.143974	2622	ENSG00000176244.7	10	15075475	1	0.103495	0.0658716	17.2949	-62.7308	chr10	15095907	C	T	rs6602811	7347	7347	protein_coding
ACCS	ACCS-997.259540174472	chr11:44066439:G:T:rs2074038	11	44066439	0.114416	2622	ENSG00000110455.13	11	44065925	1	0.83206	16.6925	113.301	-997.26	chr11	44066439	G	T	rs2074038	45	45	protein_coding
ACD	ACD-10.148779974019	chr16:67588693:A:ATATAT:rs376268479	16	67588693	0.0499619	2622	ENSG00000102977.15	16	67657512	1	0.0162711	-1.0613	-6.54643	-10.1488	chr16	67588693	A	ATATAT	rs376268479	17998	17998	protein_coding
ACE	ACE-18.6118973389439	chr17:63476980:C:T:rs4292	17	63476980	0.393593	2622	ENSG00000159640.16	17	63477061	1	0.0307329	-0.32289	-9.06387	-18.6119	chr17	63476980	C	T	rs4292	14471	14471	protein_coding
ACER1	ACER1-32.6732508523333	chr19:6321698:T:C:rs8107517	19	6321698	0.393211	2622	ENSG00000167769.4	19	6306142	1	0.0544677	0.082399	12.217	-32.6733	chr19	6321698	T	C	rs8107517	10866	10866	protein_coding
ACER2	ACER2-11.7029120178249	chr9:19455158:A:G:rs72700451	9	19455158	0.00991609	2622	ENSG00000177076.6	9	19409009	1	0.0189304	0.225997	7.07072	-11.7029	chr9	19455158	A	G	rs72700451	17235	17235	protein_coding
ACKR1	ACKR1-61.9328666544046	chr1:159205564:G:A:rs12075	1	159205564	0.424485	2622	ENSG00000213088.11	1	159203307	1	0.102225	0.421175	17.1763	-61.9329	chr1	159205564	G	A	rs12075	7401	7401	protein_coding
ACKR3	ACKR3-26.7131302955576	chr2:236537039:C:T:rs76198880	2	236537039	0.0257437	2622	ENSG00000144476.6	2	236567787	1	0.0444639	-0.561055	-10.9803	-26.7131	chr2	236537039	C	T	rs76198880	12119	12119	protein_coding
ACLY	ACLY-11.3380658254585	chr17:41843516:A:C:rs115089456	17	41843516	0.137872	2622	ENSG00000131473.17	17	41866917	1	0.018306	-1.95324	-6.95093	-11.3381	chr17	41843516	A	C	rs115089456	17404	17404	protein_coding
ACO1	ACO1-17.3947160393218	chr9:32384845:A:C:rs913762	9	32384845	0.037376	2622	ENSG00000122729.19	9	32384603	1	0.0286583	0.68828	8.74325	-17.3947	chr9	32384845	A	C	rs913762	14892	14892	protein_coding
ACOT1	ACOT1-386.175369404323	chr14:73563814:T:A:rs2336136	14	73563814	0.269641	2622	ENSG00000184227.8	14	73537143	1	0.496616	0.424138	50.5585	-386.175	chr14	73563814	T	A	rs2336136	1040	1040	protein_coding
ACOT11	ACOT11-19.1422877265102	chr1:54607053:T:C:rs1616691	1	54607053	0.369565	2622	ENSG00000162390.17	1	54542257	1	0.0316361	-0.15072	-9.20038	-19.1423	chr1	54607053	T	C	rs1616691	14301	14301	protein_coding
ACOT12	ACOT12-16.5910310298847	chr5:81404587:T:C:rs17296290	5	81404587	0.233982	2622	ENSG00000172497.9	5	81329996	1	0.0272871	-0.0106776	-8.52551	-16.591	chr5	81404587	T	C	rs17296290	15167	15167	protein_coding
ACOT13	ACOT13-16.7497320736331	chr6:24726578:G:C:rs6923429	6	24726578	0.46701	2622	ENSG00000112304.11	6	24667035	1	0.027558	-0.198147	-8.56891	-16.7497	chr6	24726578	G	C	rs6923429	15098	15098	protein_coding
ACOT2	ACOT2-55.4704509205643	chr14:73590290:G:T:rs186191621	14	73590290	0.00991609	2622	ENSG00000119673.14	14	73567620	1	0.091875	-1.40325	-16.1905	-55.4705	chr14	73590290	G	T	rs186191621	7917	7917	protein_coding
ACOT4	ACOT4-252.13298289101	chr14:73592128:C:T:rs3742819	14	73592128	0.388253	2622	ENSG00000177465.4	14	73591706	1	0.360246	0.386714	38.1968	-252.133	chr14	73592128	C	T	rs3742819	1960	1960	protein_coding
ACOT7	ACOT7-20.7816070258253	chr1:6393579:G:A:rs11542479	1	6393579	0.0995423	2622	ENSG00000097021.19	1	6264269	1	0.0344242	0.457729	9.61108	-20.7816	chr1	6393579	G	A	rs11542479	13741	13741	protein_coding
ACOT9	ACOT9-58.9392660750319	chrX:23722420:C:T:rs6627972	X	23722420	0.427346	2622	ENSG00000123130.17	X	23701055	1	0.0974446	1.96444	16.7254	-58.9393	chrX	23722420	C	T	rs6627972	7591	7591	protein_coding
ACOX1	ACOX1-389.959180350562	chr17:75969269:A:T:rs6501845	17	75969269	0.341915	2622	ENSG00000161533.12	17	75941507	1	0.500015	-17.9889	-50.9034	-389.959	chr17	75969269	A	T	rs6501845	1029	1029	protein_coding
ACOX3	ACOX3-45.7918337364276	chr4:8393564:AAAAG:A:rs148146536	4	8393564	0.0783753	2622	ENSG00000087008.16	4	8366282	1	0.0761632	0.820105	14.6153	-45.7918	chr4	8393564	AAAAG	A	rs148146536	8935	8935	protein_coding
ACOXL	ACOXL-39.1724812799931	chr2:110693032:C:T:rs76609492	2	110693032	0.0177346	2622	ENSG00000153093.18	2	110732573	1	0.0652729	0.19319	13.4511	-39.1725	chr2	110693032	C	T	rs76609492	9851	9851	protein_coding
ACOXL-AS1	ACOXL-AS1-14.0778518114744	chr2:111175424:G:T:rs72837826	2	111175424	0.104882	2622	ENSG00000204581.2	2	111098345	1	0.0229934	0.0110957	7.80885	-14.0779	chr2	111175424	G	T	rs72837826	16151	16151	antisense
ACP2	ACP2-147.807699883559	chr11:47238117:T:C:rs326222	11	47238117	0.268879	2622	ENSG00000134575.10	11	47239302	1	0.229378	1.95783	27.7709	-147.808	chr11	47238117	T	C	rs326222	3471	3471	protein_coding
ACP5	ACP5-429.545197863262	chr19:11579096:G:A:rs7256770	19	11579096	0.366705	2622	ENSG00000102575.11	19	11574660	1	0.534238	9.2261	54.5154	-429.545	chr19	11579096	G	A	rs7256770	902	902	protein_coding
ACP6	ACP6-218.372488271966	chr1:147646379:T:C:rs12045115	1	147646379	0.433448	2622	ENSG00000162836.12	1	147629652	1	0.320495	1.54852	34.9582	-218.372	chr1	147646379	T	C	rs12045115	2321	2321	protein_coding
ACP7	ACP7-10.3153625755518	chr19:39068511:G:A:rs12151180	19	39068511	0.237796	2622	ENSG00000183760.10	19	39083913	1	0.0165561	-0.0121204	-6.60446	-10.3154	chr19	39068511	G	A	rs12151180	17920	17920	protein_coding
ACPP	ACPP-107.158076339545	chr3:132258132:G:A:rs10934997	3	132258132	0.134439	2622	ENSG00000014257.16	3	132317369	1	0.171545	-3.06483	-23.1626	-107.158	chr3	132258132	G	A	rs10934997	4910	4910	protein_coding
ACSBG2	ACSBG2-25.1493570010856	chr19:6161498:T:C:rs7254965	19	6161498	0.359077	2622	ENSG00000130377.13	19	6135247	1	0.0418248	0.0100723	10.6348	-25.1494	chr19	6161498	T	C	rs7254965	12490	12490	protein_coding
[truncated: 12,237 more rows]

## Sheet: Suppl Table 2
Supplemental Table 2. Top trans-eQTLs (one eQTL variant per eGene)
[truncated: 35,448 more rows]

[truncated: 9 more sheets: Suppl Table 3, Suppl Table 4, Suppl Table 5, Suppl Table 6, Suppl Table 7, Suppl Table 8, Suppl Table 9, Suppl Table 10, Suppl Table 11]
